# Supplementary material for: Influence of Ligand Isomerism on the Photophysical Properties of AIPE-Active Rhenium(I) Complexes: Investigations with a 2-(1,2,3-Triazol-1-yl)pyridine (Tapy)-Based Complex and Its Triazolylidene Derivatives
Source: Molecules. 2025 Jun 27;30(13):2776. doi: 10.3390/molecules30132776 (PMC12251393; doi:10.3390/molecules30132776)
Supplement: Supplementary file 1 [file molecules-30-02776-s001.zip]

Archive with 3 entries (3 files):
- checkcif_global_CCDC.pdf
- global_CCDC.cif
- AA1_ESI (Revised).pdf
