# Supplementary material for: Influence of Ligand Isomerism on the Photophysical Properties of AIPE-Active Rhenium(I) Complexes: Investigations with a 2-(1,2,3-Triazol-1-yl)pyridine (Tapy)-Based Complex and Its Triazolylidene Derivatives
Source: Molecules. 2025 Jun 27;30(13):2776. doi: 10.3390/molecules30132776 (PMC12251393; doi:10.3390/molecules30132776)
Supplement: Supplementary file 1 [file molecules-30-02776-s001.zip › global_CCDC.cif]

# 1. SUBMISSION DETAILS

_publ_requested_journal  'Molecules'

#=============================================================================
# 2. TITLE AND AUTHOR LIST
_publ_section_title
;
Influence of Ligand Isomerism on the Photophysical Properties of AIPE-active 
Rhenium(I) Complexes. Investigations with a 2-(1,2,3-triazol-1-yl)pyridine 
(Tapy)-based Complex and its Triazolylidene Derivatives
;


loop_
_publ_author_name
'Abanoub Mosaad Abdallah'
'Nadine Leygue'
'Mariusz Wolff'
'Nathalie Saffon-Merceron'
'Charles-Louis Serpentini'
'Eric Benoist'
'Suzanne Fery-Forgues'
;
 
;   
data_Re_Tapy 
  
_audit_creation_method            'SHELXL-2019/2' 
_shelx_SHELXL_version_number      '2019/2' 
_chemical_name_systematic         ? 
_chemical_name_common             ? 
_chemical_melting_point           ? 
_chemical_formula_moiety          ? 
_chemical_formula_sum 
 'C18 H16 Cl N4 O4 Re S' 
_chemical_formula_weight          606.06 
  
loop_ 
 _atom_type_symbol 
 _atom_type_description 
 _atom_type_scat_dispersion_real 
 _atom_type_scat_dispersion_imag 
 _atom_type_scat_source 
 'C'  'C'   0.0181   0.0091 
 'International Tables Vol C Tables 4.2.6.8 and 6.1.1.4' 
 'H'  'H'   0.0000   0.0000 
 'International Tables Vol C Tables 4.2.6.8 and 6.1.1.4' 
 'Cl'  'Cl'   0.3639   0.7018 
 'International Tables Vol C Tables 4.2.6.8 and 6.1.1.4' 
 'N'  'N'   0.0311   0.0180 
 'International Tables Vol C Tables 4.2.6.8 and 6.1.1.4' 
 'O'  'O'   0.0492   0.0322 
 'International Tables Vol C Tables 4.2.6.8 and 6.1.1.4' 
 'Re'  'Re'  -5.2083   5.8923 
 'International Tables Vol C Tables 4.2.6.8 and 6.1.1.4' 
 'S'  'S'   0.3331   0.5567 
 'International Tables Vol C Tables 4.2.6.8 and 6.1.1.4' 
  
_space_group_crystal_system       monoclinic 
_space_group_IT_number            4 
_space_group_name_H-M_alt         'P 21' 
_space_group_name_Hall            'P 2yb' 
  
_shelx_space_group_comment 
; 
The symmetry employed for this shelxl refinement is uniquely defined 
by the following loop, which should always be used as a source of 
symmetry information in preference to the above space-group names. 
They are only intended as comments. 
; 
  
loop_ 
 _space_group_symop_operation_xyz 
 'x, y, z' 
 '-x, y+1/2, -z' 
  
_cell_length_a                    6.8027(3) 
_cell_length_b                    14.4708(6) 
_cell_length_c                    11.1451(5) 
_cell_angle_alpha                 90 
_cell_angle_beta                  107.0980(15) 
_cell_angle_gamma                 90 
_cell_volume                      1048.64(8) 
_cell_formula_units_Z             2 
_cell_measurement_temperature     193(2) 
_cell_measurement_reflns_used     9870 
_cell_measurement_theta_min       4.15 
_cell_measurement_theta_max       77.29 
  
_exptl_crystal_description        plate 
_exptl_crystal_colour             yellow 
_exptl_crystal_density_meas       ? 
_exptl_crystal_density_method     ? 
_exptl_crystal_density_diffrn     1.919 
_exptl_crystal_F_000              584 
_exptl_transmission_factor_min    ? 
_exptl_transmission_factor_max    ? 
_exptl_crystal_size_max           0.450 
_exptl_crystal_size_mid           0.120 
_exptl_crystal_size_min           0.040 
_exptl_absorpt_coefficient_mu     13.722 
_shelx_estimated_absorpt_T_min    0.063 
_shelx_estimated_absorpt_T_max    0.610 
_exptl_absorpt_correction_type    'multi-scan'
_exptl_absorpt_correction_T_min   0.4653   
_exptl_absorpt_correction_T_max   0.7541
_exptl_absorpt_process_details    'SADABS (Bruker-AXS)' 
_exptl_absorpt_special_details    ? 
_diffrn_ambient_temperature       193(2) 
_diffrn_radiation_wavelength      1.54178 
_diffrn_radiation_type            CuK\a 
_diffrn_source                    'Incoatec microfocus sealed tube' 
_diffrn_measurement_device_type   'Bruker D8-Venture Photon III-C14 detector' 
_diffrn_measurement_method        'Phi and omega scans' 
_diffrn_detector_area_resol_mean  ? 
_diffrn_reflns_number             24760 
_diffrn_reflns_av_unetI/netI      0.0281 
_diffrn_reflns_av_R_equivalents   0.0414 
_diffrn_reflns_limit_h_min        -8 
_diffrn_reflns_limit_h_max        7 
_diffrn_reflns_limit_k_min        -18 
_diffrn_reflns_limit_k_max        18 
_diffrn_reflns_limit_l_min        -14 
_diffrn_reflns_limit_l_max        14 
_diffrn_reflns_theta_min          4.150 
_diffrn_reflns_theta_max          77.447 
_diffrn_reflns_theta_full         67.679 
_diffrn_measured_fraction_theta_max   0.996 
_diffrn_measured_fraction_theta_full  0.999 
_diffrn_reflns_Laue_measured_fraction_max    0.996 
_diffrn_reflns_Laue_measured_fraction_full   0.999 
_diffrn_reflns_point_group_measured_fraction_max   0.983 
_diffrn_reflns_point_group_measured_fraction_full  0.998 
_reflns_number_total              4394 
_reflns_number_gt                 4310 
_reflns_threshold_expression      'I > 2\s(I)' 
_reflns_Friedel_coverage          0.897 
_reflns_Friedel_fraction_max      0.970 
_reflns_Friedel_fraction_full     0.997 
  
_reflns_special_details 
; 
 Reflections were merged by SHELXL according to the crystal 
 class for the calculation of statistics and refinement. 
  
 _reflns_Friedel_fraction is defined as the number of unique 
 Friedel pairs measured divided by the number that would be 
 possible theoretically, ignoring centric projections and 
 systematic absences. 
; 
  
_computing_data_collection        'Bruker APEX3' 
_computing_cell_refinement        'Bruker SAINT' 
_computing_data_reduction         'Bruker SAINT' 
_computing_structure_solution     'SHELXT (Sheldrick 2015)' 
_computing_structure_refinement 'SHELXL-2019/2 (Sheldrick, 2019)' 
_computing_molecular_graphics     'Bruker SHELXTL' 
_computing_publication_material   'Bruker SHELXTL' 
_refine_special_details           ? 
_refine_ls_structure_factor_coef  Fsqd 
_refine_ls_matrix_type            full 
_refine_ls_weighting_scheme       calc 
_refine_ls_weighting_details 
'w=1/[\s^2^(Fo^2^)+(0.0382P)^2^+1.4576P] where P=(Fo^2^+2Fc^2^)/3' 
_atom_sites_solution_primary      'dual' 
_atom_sites_solution_secondary    'difmap' 
_atom_sites_solution_hydrogens    geom 
_refine_ls_hydrogen_treatment     constr 
_refine_ls_extinction_method      none 
_refine_ls_extinction_coef        . 
_refine_ls_abs_structure_details 
; 
 Flack x determined using 2003 quotients [(I+)-(I-)]/[(I+)+(I-)] 
 (Parsons, Flack and Wagner, Acta Cryst. B69 (2013) 249-259). 
; 
_refine_ls_abs_structure_Flack    -0.040(12) 
_chemical_absolute_configuration  ad 
_refine_ls_number_reflns          4394 
_refine_ls_number_parameters      281 
_refine_ls_number_restraints      115 
_refine_ls_R_factor_all           0.0263 
_refine_ls_R_factor_gt            0.0257 
_refine_ls_wR_factor_ref          0.0652 
_refine_ls_wR_factor_gt           0.0645 
_refine_ls_goodness_of_fit_ref    1.061 
_refine_ls_restrained_S_all       1.057 
_refine_ls_shift/su_max           0.001 
_refine_ls_shift/su_mean          0.000 
  
loop_ 
 _atom_site_label 
 _atom_site_type_symbol 
 _atom_site_fract_x 
 _atom_site_fract_y 
 _atom_site_fract_z 
 _atom_site_U_iso_or_equiv 
 _atom_site_adp_type 
 _atom_site_occupancy 
 _atom_site_site_symmetry_order 
 _atom_site_calc_flag 
 _atom_site_refinement_flags_posn 
 _atom_site_refinement_flags_adp 
 _atom_site_refinement_flags_occupancy 
 _atom_site_disorder_assembly 
 _atom_site_disorder_group 
Re1 Re -0.09105(3) 0.45802(3) 0.30880(2) 0.02508(9) Uani 1 1 d . . . . . 
Cl1 Cl 0.0523(3) 0.59980(13) 0.24343(17) 0.0382(4) Uani 1 1 d . . . . . 
C1 C -0.1984(13) 0.3496(6) 0.3673(8) 0.0343(17) Uani 1 1 d . . . . . 
O1 O -0.2628(11) 0.2857(4) 0.4010(6) 0.0475(14) Uani 1 1 d . . . . . 
C2 C -0.3225(9) 0.4540(10) 0.1607(6) 0.0347(13) Uani 1 1 d . . . . . 
O2 O -0.4615(8) 0.4527(8) 0.0735(5) 0.0521(14) Uani 1 1 d . . . . . 
C3 C 0.0599(12) 0.3813(5) 0.2256(7) 0.0354(16) Uani 1 1 d . . . . . 
O3 O 0.1560(10) 0.3357(5) 0.1803(6) 0.0500(15) Uani 1 1 d . . . . . 
N1 N -0.2103(10) 0.5571(4) 0.4191(6) 0.0269(12) Uani 1 1 d . . . . . 
C4 C -0.3997(10) 0.5938(5) 0.3853(7) 0.0305(13) Uani 1 1 d . . . . . 
H4 H -0.497366 0.571973 0.311073 0.037 Uiso 1 1 calc R U . . . 
C5 C -0.4581(11) 0.6623(5) 0.4547(7) 0.0368(15) Uani 1 1 d . . . . . 
H5 H -0.593068 0.687376 0.427692 0.044 Uiso 1 1 calc R U . . . 
C6 C -0.3177(12) 0.6939(5) 0.5635(8) 0.0386(16) Uani 1 1 d . . . . . 
H6 H -0.354341 0.741544 0.611518 0.046 Uiso 1 1 calc R U . . . 
C7 C -0.1230(11) 0.6550(5) 0.6019(7) 0.0332(14) Uani 1 1 d . . . . . 
H7 H -0.024277 0.674161 0.677295 0.040 Uiso 1 1 calc R U . . . 
C8 C -0.0776(10) 0.5877(4) 0.5267(6) 0.0263(12) Uani 1 1 d . . . . . 
N2 N 0.1181(9) 0.5447(4) 0.5576(5) 0.0266(11) Uani 1 1 d . . . . . 
N3 N 0.1501(9) 0.4776(4) 0.4808(5) 0.0284(15) Uani 1 1 d . . . . . 
N4 N 0.3357(8) 0.4447(5) 0.5281(5) 0.0288(15) Uani 1 1 d . . . . . 
C9 C 0.2854(10) 0.5538(5) 0.6573(6) 0.0276(13) Uani 1 1 d . . . . . 
H9 H 0.304498 0.595287 0.725846 0.033 Uiso 1 1 calc R U . . . 
C10 C 0.4227(11) 0.4900(4) 0.6384(6) 0.0277(13) Uani 1 1 d . . . . . 
C11 C 0.6360(10) 0.4706(7) 0.7145(6) 0.0311(17) Uani 1 1 d . . . . . 
C12 C 0.7193(13) 0.5179(6) 0.8268(7) 0.0382(16) Uani 1 1 d . . . . . 
H12 H 0.636869 0.560078 0.856278 0.046 Uiso 1 1 calc R U . . . 
C13 C 0.9220(13) 0.5035(6) 0.8950(8) 0.0457(19) Uani 1 1 d . . . . . 
H13 H 0.977843 0.535225 0.972212 0.055 Uiso 1 1 calc R U . . . 
C14 C 1.0433(12) 0.4439(9) 0.8526(8) 0.048(3) Uani 1 1 d . . . . . 
H14 H 1.183506 0.435622 0.899256 0.058 Uiso 1 1 calc R U . . . 
C15 C 0.9612(12) 0.3957(6) 0.7414(8) 0.0419(17) Uani 1 1 d . . . . . 
H15 H 1.043820 0.353242 0.712637 0.050 Uiso 1 1 calc R U . . . 
C16 C 0.7571(11) 0.4101(5) 0.6725(7) 0.0333(14) Uani 1 1 d . . . . . 
H16 H 0.700925 0.377812 0.595846 0.040 Uiso 1 1 calc R U . . . 
C17 C 0.246(2) 0.7607(7) 0.0698(10) 0.064(2) Uani 0.918(6) 1 d D U P A 1 
H17A H 0.289004 0.822614 0.052095 0.096 Uiso 0.918(6) 1 calc R U P A 1 
H17B H 0.283911 0.751201 0.160780 0.096 Uiso 0.918(6) 1 calc R U P A 1 
H17C H 0.096813 0.754693 0.034019 0.096 Uiso 0.918(6) 1 calc R U P A 1 
C18 C 0.6188(19) 0.7262(9) 0.0482(15) 0.079(4) Uani 0.918(6) 1 d D U P A 1 
H18A H 0.721150 0.676476 0.066749 0.119 Uiso 0.918(6) 1 calc R U P A 1 
H18B H 0.636448 0.764426 0.123217 0.119 Uiso 0.918(6) 1 calc R U P A 1 
H18C H 0.637377 0.764482 -0.020206 0.119 Uiso 0.918(6) 1 calc R U P A 1 
S1 S 0.3688(4) 0.67787(16) 0.0027(2) 0.0458(6) Uani 0.918(6) 1 d D U P A 1 
O4 O 0.2913(13) 0.6946(6) -0.1373(7) 0.060(2) Uani 0.918(6) 1 d D U P A 1 
C17' C 0.246(2) 0.7607(7) 0.0698(10) 0.064(2) Uani 0.082(6) 1 d D U P A 2 
H17D H 0.103218 0.739945 0.036905 0.096 Uiso 0.082(6) 1 calc R U P A 2 
H17E H 0.248751 0.825520 0.095642 0.096 Uiso 0.082(6) 1 calc R U P A 2 
H17F H 0.317624 0.722673 0.142234 0.096 Uiso 0.082(6) 1 calc R U P A 2 
C18' C 0.6188(19) 0.7262(9) 0.0482(15) 0.079(4) Uani 0.082(6) 1 d D U P A 2 
H18D H 0.617230 0.669617 0.096201 0.119 Uiso 0.082(6) 1 calc R U P A 2 
H18E H 0.667517 0.777872 0.106181 0.119 Uiso 0.082(6) 1 calc R U P A 2 
H18F H 0.711089 0.717915 -0.003948 0.119 Uiso 0.082(6) 1 calc R U P A 2 
S1' S 0.370(3) 0.7498(17) -0.048(2) 0.050(4) Uani 0.082(6) 1 d D U P A 2 
O4' O 0.304(10) 0.657(3) -0.109(6) 0.050(9) Uani 0.082(6) 1 d D U P A 2 
  
loop_ 
 _atom_site_aniso_label 
 _atom_site_aniso_U_11 
 _atom_site_aniso_U_22 
 _atom_site_aniso_U_33 
 _atom_site_aniso_U_23 
 _atom_site_aniso_U_13 
 _atom_site_aniso_U_12 
Re1 0.02377(13) 0.02597(14) 0.02244(13) -0.00230(14) 0.00205(9) -0.00082(15) 
Cl1 0.0355(9) 0.0395(10) 0.0358(9) 0.0067(7) 0.0044(7) -0.0070(7) 
C1 0.034(4) 0.037(4) 0.031(4) -0.009(3) 0.008(3) 0.003(3) 
O1 0.064(4) 0.036(3) 0.052(3) -0.004(2) 0.031(3) -0.012(3) 
C2 0.034(3) 0.033(3) 0.033(3) -0.009(5) 0.004(2) 0.001(5) 
O2 0.040(2) 0.060(3) 0.041(3) -0.014(4) -0.012(2) 0.004(4) 
C3 0.040(4) 0.033(4) 0.027(3) 0.005(3) 0.002(3) -0.001(3) 
O3 0.053(3) 0.060(4) 0.042(3) -0.005(3) 0.021(3) 0.020(3) 
N1 0.026(3) 0.025(3) 0.028(3) -0.004(2) 0.005(2) 0.000(2) 
C4 0.023(3) 0.030(3) 0.036(4) -0.002(3) 0.003(3) 0.003(3) 
C5 0.026(3) 0.040(4) 0.042(4) -0.005(3) 0.006(3) 0.002(3) 
C6 0.030(4) 0.035(4) 0.050(4) -0.011(3) 0.012(3) 0.000(3) 
C7 0.030(3) 0.031(3) 0.037(4) -0.006(3) 0.008(3) -0.002(3) 
C8 0.023(3) 0.025(3) 0.028(3) -0.001(2) 0.003(2) 0.000(2) 
N2 0.025(3) 0.025(2) 0.028(3) -0.005(2) 0.005(2) 0.001(2) 
N3 0.030(3) 0.029(4) 0.023(2) -0.002(2) 0.003(2) 0.002(2) 
N4 0.026(2) 0.030(4) 0.026(2) 0.000(2) 0.0014(19) 0.002(2) 
C9 0.027(3) 0.029(3) 0.022(3) -0.002(2) 0.001(2) -0.002(3) 
C10 0.030(3) 0.026(3) 0.027(3) 0.000(2) 0.008(3) -0.003(2) 
C11 0.025(3) 0.037(5) 0.028(3) 0.004(3) 0.003(2) 0.002(3) 
C12 0.038(4) 0.040(4) 0.030(3) -0.003(3) -0.001(3) -0.004(3) 
C13 0.037(4) 0.050(5) 0.037(4) 0.002(3) -0.008(3) -0.010(4) 
C14 0.032(3) 0.063(8) 0.043(4) 0.016(5) -0.001(3) 0.000(4) 
C15 0.028(4) 0.051(5) 0.045(4) 0.009(3) 0.008(3) 0.005(3) 
C16 0.034(4) 0.038(4) 0.028(3) 0.004(3) 0.008(3) 0.003(3) 
C17 0.093(6) 0.050(5) 0.057(5) -0.002(4) 0.035(5) 0.004(5) 
C18 0.051(5) 0.063(7) 0.098(8) -0.006(7) -0.016(5) 0.002(5) 
S1 0.0571(14) 0.0286(10) 0.0497(13) -0.0065(9) 0.0125(11) 0.0002(9) 
O4 0.067(5) 0.067(5) 0.039(4) -0.019(3) 0.005(3) 0.003(4) 
C17' 0.093(6) 0.050(5) 0.057(5) -0.002(4) 0.035(5) 0.004(5) 
C18' 0.051(5) 0.063(7) 0.098(8) -0.006(7) -0.016(5) 0.002(5) 
S1' 0.061(8) 0.034(8) 0.052(8) 0.007(7) 0.009(6) -0.004(7) 
O4' 0.066(15) 0.041(15) 0.039(15) -0.008(12) 0.011(13) -0.002(14) 
  
_geom_special_details 
; 
 All esds (except the esd in the dihedral angle between two l.s. planes) 
 are estimated using the full covariance matrix.  The cell esds are taken 
 into account individually in the estimation of esds in distances, angles 
 and torsion angles; correlations between esds in cell parameters are only 
 used when they are defined by crystal symmetry.  An approximate (isotropic) 
 treatment of cell esds is used for estimating esds involving l.s. planes. 
; 
  
loop_ 
 _geom_bond_atom_site_label_1 
 _geom_bond_atom_site_label_2 
 _geom_bond_distance 
 _geom_bond_site_symmetry_2 
 _geom_bond_publ_flag 
Re1 C2 1.918(6) . ? 
Re1 C1 1.924(9) . ? 
Re1 C3 1.926(8) . ? 
Re1 N3 2.144(6) . ? 
Re1 N1 2.194(6) . ? 
Re1 Cl1 2.4715(18) . ? 
C1 O1 1.134(10) . ? 
C2 O2 1.140(8) . ? 
C3 O3 1.145(10) . ? 
N1 C4 1.341(9) . ? 
N1 C8 1.347(9) . ? 
C4 C5 1.386(10) . ? 
C4 H4 0.9500 . ? 
C5 C6 1.382(11) . ? 
C5 H5 0.9500 . ? 
C6 C7 1.386(10) . ? 
C6 H6 0.9500 . ? 
C7 C8 1.377(9) . ? 
C7 H7 0.9500 . ? 
C8 N2 1.417(8) . ? 
N2 C9 1.343(9) . ? 
N2 N3 1.354(8) . ? 
N3 N4 1.307(8) . ? 
N4 C10 1.365(9) . ? 
C9 C10 1.373(10) . ? 
C9 H9 0.9500 . ? 
C10 C11 1.477(9) . ? 
C11 C16 1.375(11) . ? 
C11 C12 1.392(10) . ? 
C12 C13 1.381(12) . ? 
C12 H12 0.9500 . ? 
C13 C14 1.371(15) . ? 
C13 H13 0.9500 . ? 
C14 C15 1.388(13) . ? 
C14 H14 0.9500 . ? 
C15 C16 1.390(10) . ? 
C15 H15 0.9500 . ? 
C16 H16 0.9500 . ? 
C17 S1 1.748(11) . ? 
C17 H17A 0.9800 . ? 
C17 H17B 0.9800 . ? 
C17 H17C 0.9800 . ? 
C18 S1 1.770(12) . ? 
C18 H18A 0.9800 . ? 
C18 H18B 0.9800 . ? 
C18 H18C 0.9800 . ? 
S1 O4 1.513(8) . ? 
C17' S1' 1.76(2) . ? 
C17' H17D 0.9800 . ? 
C17' H17E 0.9800 . ? 
C17' H17F 0.9800 . ? 
C18' S1' 1.75(2) . ? 
C18' H18D 0.9800 . ? 
C18' H18E 0.9800 . ? 
C18' H18F 0.9800 . ? 
S1' O4' 1.52(3) . ? 
  
loop_ 
 _geom_angle_atom_site_label_1 
 _geom_angle_atom_site_label_2 
 _geom_angle_atom_site_label_3 
 _geom_angle 
 _geom_angle_site_symmetry_1 
 _geom_angle_site_symmetry_3 
 _geom_angle_publ_flag 
C2 Re1 C1 88.3(4) . . ? 
C2 Re1 C3 89.3(3) . . ? 
C1 Re1 C3 90.1(3) . . ? 
C2 Re1 N3 172.8(4) . . ? 
C1 Re1 N3 94.1(3) . . ? 
C3 Re1 N3 97.5(3) . . ? 
C2 Re1 N1 99.0(3) . . ? 
C1 Re1 N1 95.9(3) . . ? 
C3 Re1 N1 169.9(3) . . ? 
N3 Re1 N1 74.0(2) . . ? 
C2 Re1 Cl1 93.8(4) . . ? 
C1 Re1 Cl1 177.4(2) . . ? 
C3 Re1 Cl1 91.4(2) . . ? 
N3 Re1 Cl1 83.66(15) . . ? 
N1 Re1 Cl1 82.28(17) . . ? 
O1 C1 Re1 179.5(8) . . ? 
O2 C2 Re1 178.9(10) . . ? 
O3 C3 Re1 177.3(7) . . ? 
C4 N1 C8 117.2(6) . . ? 
C4 N1 Re1 125.7(5) . . ? 
C8 N1 Re1 116.9(5) . . ? 
N1 C4 C5 122.4(6) . . ? 
N1 C4 H4 118.8 . . ? 
C5 C4 H4 118.8 . . ? 
C6 C5 C4 119.2(7) . . ? 
C6 C5 H5 120.4 . . ? 
C4 C5 H5 120.4 . . ? 
C5 C6 C7 119.2(7) . . ? 
C5 C6 H6 120.4 . . ? 
C7 C6 H6 120.4 . . ? 
C8 C7 C6 117.7(7) . . ? 
C8 C7 H7 121.2 . . ? 
C6 C7 H7 121.2 . . ? 
N1 C8 C7 124.2(6) . . ? 
N1 C8 N2 114.0(6) . . ? 
C7 C8 N2 121.7(6) . . ? 
C9 N2 N3 109.8(5) . . ? 
C9 N2 C8 131.6(6) . . ? 
N3 N2 C8 118.4(5) . . ? 
N4 N3 N2 108.8(5) . . ? 
N4 N3 Re1 135.0(4) . . ? 
N2 N3 Re1 115.9(4) . . ? 
N3 N4 C10 107.4(6) . . ? 
N2 C9 C10 104.8(6) . . ? 
N2 C9 H9 127.6 . . ? 
C10 C9 H9 127.6 . . ? 
N4 C10 C9 109.1(6) . . ? 
N4 C10 C11 121.2(6) . . ? 
C9 C10 C11 129.6(7) . . ? 
C16 C11 C12 119.5(7) . . ? 
C16 C11 C10 120.8(7) . . ? 
C12 C11 C10 119.6(7) . . ? 
C13 C12 C11 119.8(8) . . ? 
C13 C12 H12 120.1 . . ? 
C11 C12 H12 120.1 . . ? 
C14 C13 C12 120.7(8) . . ? 
C14 C13 H13 119.7 . . ? 
C12 C13 H13 119.7 . . ? 
C13 C14 C15 119.9(7) . . ? 
C13 C14 H14 120.0 . . ? 
C15 C14 H14 120.0 . . ? 
C14 C15 C16 119.5(8) . . ? 
C14 C15 H15 120.3 . . ? 
C16 C15 H15 120.3 . . ? 
C11 C16 C15 120.5(7) . . ? 
C11 C16 H16 119.7 . . ? 
C15 C16 H16 119.7 . . ? 
S1 C17 H17A 109.5 . . ? 
S1 C17 H17B 109.5 . . ? 
H17A C17 H17B 109.5 . . ? 
S1 C17 H17C 109.5 . . ? 
H17A C17 H17C 109.5 . . ? 
H17B C17 H17C 109.5 . . ? 
S1 C18 H18A 109.5 . . ? 
S1 C18 H18B 109.5 . . ? 
H18A C18 H18B 109.5 . . ? 
S1 C18 H18C 109.5 . . ? 
H18A C18 H18C 109.5 . . ? 
H18B C18 H18C 109.5 . . ? 
O4 S1 C17 105.4(5) . . ? 
O4 S1 C18 104.3(7) . . ? 
C17 S1 C18 98.4(7) . . ? 
S1' C17' H17D 109.5 . . ? 
S1' C17' H17E 109.5 . . ? 
H17D C17' H17E 109.5 . . ? 
S1' C17' H17F 109.5 . . ? 
H17D C17' H17F 109.5 . . ? 
H17E C17' H17F 109.5 . . ? 
S1' C18' H18D 109.5 . . ? 
S1' C18' H18E 109.5 . . ? 
H18D C18' H18E 109.5 . . ? 
S1' C18' H18F 109.5 . . ? 
H18D C18' H18F 109.5 . . ? 
H18E C18' H18F 109.5 . . ? 
O4' S1' C18' 102(3) . . ? 
O4' S1' C17' 106(3) . . ? 
C18' S1' C17' 98.6(12) . . ? 
  
loop_ 
 _geom_torsion_atom_site_label_1 
 _geom_torsion_atom_site_label_2 
 _geom_torsion_atom_site_label_3 
 _geom_torsion_atom_site_label_4 
 _geom_torsion 
 _geom_torsion_site_symmetry_1 
 _geom_torsion_site_symmetry_2 
 _geom_torsion_site_symmetry_3 
 _geom_torsion_site_symmetry_4 
 _geom_torsion_publ_flag 
C8 N1 C4 C5 1.8(11) . . . . ? 
Re1 N1 C4 C5 -174.0(6) . . . . ? 
N1 C4 C5 C6 -0.7(12) . . . . ? 
C4 C5 C6 C7 -1.1(12) . . . . ? 
C5 C6 C7 C8 1.5(11) . . . . ? 
C4 N1 C8 C7 -1.3(10) . . . . ? 
Re1 N1 C8 C7 174.9(5) . . . . ? 
C4 N1 C8 N2 178.9(6) . . . . ? 
Re1 N1 C8 N2 -4.9(8) . . . . ? 
C6 C7 C8 N1 -0.3(11) . . . . ? 
C6 C7 C8 N2 179.4(7) . . . . ? 
N1 C8 N2 C9 -177.2(7) . . . . ? 
C7 C8 N2 C9 3.0(11) . . . . ? 
N1 C8 N2 N3 -1.8(9) . . . . ? 
C7 C8 N2 N3 178.5(6) . . . . ? 
C9 N2 N3 N4 -1.1(7) . . . . ? 
C8 N2 N3 N4 -177.5(6) . . . . ? 
C9 N2 N3 Re1 -175.9(4) . . . . ? 
C8 N2 N3 Re1 7.7(7) . . . . ? 
N2 N3 N4 C10 1.3(8) . . . . ? 
Re1 N3 N4 C10 174.7(5) . . . . ? 
N3 N2 C9 C10 0.5(7) . . . . ? 
C8 N2 C9 C10 176.3(6) . . . . ? 
N3 N4 C10 C9 -1.0(8) . . . . ? 
N3 N4 C10 C11 -178.5(6) . . . . ? 
N2 C9 C10 N4 0.3(8) . . . . ? 
N2 C9 C10 C11 177.5(7) . . . . ? 
N4 C10 C11 C16 4.0(12) . . . . ? 
C9 C10 C11 C16 -173.0(7) . . . . ? 
N4 C10 C11 C12 -179.7(7) . . . . ? 
C9 C10 C11 C12 3.3(12) . . . . ? 
C16 C11 C12 C13 -0.3(12) . . . . ? 
C10 C11 C12 C13 -176.6(7) . . . . ? 
C11 C12 C13 C14 0.9(13) . . . . ? 
C12 C13 C14 C15 -1.5(14) . . . . ? 
C13 C14 C15 C16 1.5(14) . . . . ? 
C12 C11 C16 C15 0.2(12) . . . . ? 
C10 C11 C16 C15 176.5(7) . . . . ? 
C14 C15 C16 C11 -0.8(12) . . . . ? 
  
_refine_diff_density_max    0.461 
_refine_diff_density_min   -1.221 
_refine_diff_density_rms    0.104 
  
_shelx_res_file 
; 
TITL AA19_c.res in P2(1) 
    AA19_c.res 
    created by SHELXL-2019/2 at 14:18:12 on 12-Jan-2024 
CELL 1.54178 6.80270 14.47080 11.14510 90.0000 107.0980 90.0000 
ZERR 2.00 0.00030 0.00060 0.00050 0.0000 0.0015 0.0000 
LATT -1 
SYMM -X, 1/2+Y, -Z 
SFAC C  H  Cl N  O  Re S 
UNIT 36 32 2 8 8 2 2 
OMIT 5 -12 1 
OMIT 1 -2 0 
OMIT 3 -3 10 
L.S. 10 
ACTA 
BOND $H 
FMAP 2 
DELU C17 > O4' 
SIMU 0.01 C17 > O4' 
EXYZ C17 C17' 
EXYZ C18 C18' 
EADP C17 C17' 
EADP C18 C18' 
PLAN 20 
SIZE 0.04 0.12 0.45 
CONF 
TEMP -80.150 
WGHT    0.038200    1.457600 
FVAR       0.14109   0.91766 
RE1   6   -0.091047    0.458023    0.308802    11.00000    0.02377    0.02597 = 
         0.02244   -0.00230    0.00205   -0.00082 
CL1   3    0.052280    0.599804    0.243433    11.00000    0.03551    0.03949 = 
         0.03581    0.00673    0.00442   -0.00698 
C1    1   -0.198441    0.349582    0.367350    11.00000    0.03389    0.03661 = 
         0.03125   -0.00867    0.00762    0.00313 
O1    5   -0.262789    0.285660    0.401041    11.00000    0.06413    0.03566 = 
         0.05158   -0.00402    0.03056   -0.01160 
C2    1   -0.322462    0.453996    0.160741    11.00000    0.03424    0.03343 = 
         0.03281   -0.00867    0.00444    0.00090 
O2    5   -0.461451    0.452712    0.073529    11.00000    0.03963    0.05986 = 
         0.04103   -0.01377   -0.01244    0.00375 
C3    1    0.059879    0.381272    0.225581    11.00000    0.04029    0.03329 = 
         0.02750    0.00472    0.00207   -0.00112 
O3    5    0.156044    0.335716    0.180326    11.00000    0.05280    0.05959 = 
         0.04191   -0.00545    0.02069    0.02002 
N1    4   -0.210315    0.557102    0.419129    11.00000    0.02629    0.02467 = 
         0.02802   -0.00442    0.00515    0.00011 
C4    1   -0.399668    0.593780    0.385309    11.00000    0.02277    0.02978 = 
         0.03564   -0.00188    0.00346    0.00327 
AFIX  43 
H4    2   -0.497366    0.571973    0.311073    11.00000   -1.20000 
AFIX   0 
C5    1   -0.458095    0.662328    0.454661    11.00000    0.02631    0.03979 = 
         0.04151   -0.00518    0.00575    0.00185 
AFIX  43 
H5    2   -0.593068    0.687376    0.427692    11.00000   -1.20000 
AFIX   0 
C6    1   -0.317737    0.693850    0.563543    11.00000    0.03011    0.03541 = 
         0.05019   -0.01075    0.01163    0.00016 
AFIX  43 
H6    2   -0.354341    0.741544    0.611518    11.00000   -1.20000 
AFIX   0 
C7    1   -0.122992    0.655031    0.601856    11.00000    0.03035    0.03092 = 
         0.03698   -0.00622    0.00798   -0.00231 
AFIX  43 
H7    2   -0.024277    0.674161    0.677295    11.00000   -1.20000 
AFIX   0 
C8    1   -0.077584    0.587748    0.526733    11.00000    0.02280    0.02483 = 
         0.02847   -0.00099    0.00313   -0.00005 
N2    4    0.118110    0.544717    0.557582    11.00000    0.02541    0.02462 = 
         0.02767   -0.00547    0.00472    0.00079 
N3    4    0.150145    0.477560    0.480798    11.00000    0.03007    0.02900 = 
         0.02325   -0.00208    0.00350    0.00210 
N4    4    0.335718    0.444655    0.528126    11.00000    0.02622    0.02992 = 
         0.02632   -0.00021    0.00138    0.00211 
C9    1    0.285386    0.553821    0.657280    11.00000    0.02716    0.02928 = 
         0.02250   -0.00217    0.00113   -0.00173 
AFIX  43 
H9    2    0.304498    0.595287    0.725846    11.00000   -1.20000 
AFIX   0 
C10   1    0.422698    0.490049    0.638356    11.00000    0.03015    0.02578 = 
         0.02667    0.00034    0.00757   -0.00280 
C11   1    0.636001    0.470570    0.714548    11.00000    0.02503    0.03723 = 
         0.02776    0.00373    0.00281    0.00151 
C12   1    0.719265    0.517946    0.826765    11.00000    0.03784    0.04019 = 
         0.02950   -0.00295   -0.00127   -0.00426 
AFIX  43 
H12   2    0.636869    0.560078    0.856278    11.00000   -1.20000 
AFIX   0 
C13   1    0.921956    0.503518    0.895042    11.00000    0.03709    0.05036 = 
         0.03726    0.00194   -0.00813   -0.01027 
AFIX  43 
H13   2    0.977843    0.535225    0.972212    11.00000   -1.20000 
AFIX   0 
C14   1    1.043326    0.443927    0.852622    11.00000    0.03155    0.06293 = 
         0.04270    0.01563   -0.00104    0.00043 
AFIX  43 
H14   2    1.183506    0.435622    0.899256    11.00000   -1.20000 
AFIX   0 
C15   1    0.961209    0.395711    0.741429    11.00000    0.02821    0.05069 = 
         0.04488    0.00944    0.00780    0.00473 
AFIX  43 
H15   2    1.043820    0.353242    0.712637    11.00000   -1.20000 
AFIX   0 
C16   1    0.757145    0.410060    0.672545    11.00000    0.03366    0.03752 = 
         0.02833    0.00357    0.00841    0.00278 
AFIX  43 
H16   2    0.700925    0.377812    0.595846    11.00000   -1.20000 
AFIX   0 
SAME C17' > O4' 
PART 1 21 
C17   1    0.246156    0.760695    0.069774    21.00000    0.09306    0.05018 = 
         0.05681   -0.00235    0.03457    0.00386 
AFIX 133 
H17A  2    0.289004    0.822614    0.052095    21.00000   -1.50000 
H17B  2    0.283911    0.751201    0.160780    21.00000   -1.50000 
H17C  2    0.096813    0.754693    0.034019    21.00000   -1.50000 
AFIX   0 
C18   1    0.618841    0.726207    0.048197    21.00000    0.05149    0.06330 = 
         0.09794   -0.00586   -0.01600    0.00250 
AFIX 133 
H18A  2    0.721150    0.676476    0.066749    21.00000   -1.50000 
H18B  2    0.636448    0.764426    0.123217    21.00000   -1.50000 
H18C  2    0.637377    0.764482   -0.020206    21.00000   -1.50000 
AFIX   0 
S1    7    0.368796    0.677870    0.002742    21.00000    0.05707    0.02862 = 
         0.04973   -0.00654    0.01248    0.00025 
O4    5    0.291252    0.694579   -0.137306    21.00000    0.06730    0.06710 = 
         0.03871   -0.01917    0.00538    0.00268 
PART 2 -21 
C17'  1    0.246156    0.760695    0.069774   -21.00000    0.09306    0.05018 = 
         0.05681   -0.00235    0.03457    0.00386 
AFIX 133 
H17D  2    0.103218    0.739945    0.036905   -21.00000   -1.50000 
H17E  2    0.248751    0.825520    0.095642   -21.00000   -1.50000 
H17F  2    0.317624    0.722673    0.142234   -21.00000   -1.50000 
AFIX   0 
C18'  1    0.618841    0.726207    0.048197   -21.00000    0.05149    0.06330 = 
         0.09794   -0.00586   -0.01600    0.00250 
AFIX 133 
H18D  2    0.617230    0.669617    0.096201   -21.00000   -1.50000 
H18E  2    0.667517    0.777872    0.106181   -21.00000   -1.50000 
H18F  2    0.711089    0.717915   -0.003948   -21.00000   -1.50000 
AFIX   0 
S1'   7    0.370037    0.749809   -0.047962   -21.00000    0.06061    0.03350 = 
         0.05168    0.00675    0.00887   -0.00354 
O4'   5    0.304341    0.656828   -0.109347   -21.00000    0.06588    0.04143 = 
         0.03896   -0.00849    0.01065   -0.00249 
PART 0 
HKLF 4 
  
  
  
  
REM  AA19_c.res in P2(1) 
REM wR2 = 0.0652, GooF = S = 1.061, Restrained GooF = 1.057 for all data 
REM R1 = 0.0257 for 4310 Fo > 4sig(Fo) and 0.0263 for all 4394 data 
REM 281 parameters refined using 115 restraints 
  
END 
  
WGHT      0.0382      1.4574 
  
REM Highest difference peak  0.461,  deepest hole -1.221,  1-sigma level  0.104 
Q1    1  -0.3047  0.4577  0.2371  11.00000  0.05    0.46 
Q2    1  -0.5438  0.4588  0.1300  11.00000  0.05    0.35 
Q3    1  -0.2671  0.5644  0.1544  11.00000  0.05    0.31 
Q4    1   0.4112  0.6660 -0.1027  11.00000  0.05    0.31 
Q5    1  -0.2468  0.3474  0.1572  11.00000  0.05    0.30 
Q6    1   0.0912  0.4577  0.4301  11.00000  0.05    0.30 
Q7    1   0.6537  0.6985 -0.0948  11.00000  0.05    0.29 
Q8    1   0.5974  0.7387  0.1114  11.00000  0.05    0.29 
Q9    1   0.4979  0.6843 -0.1474  11.00000  0.05    0.29 
Q10   1  -0.6299  0.5119  0.0668  11.00000  0.05    0.27 
Q11   1   0.3460  0.4572  0.4649  11.00000  0.05    0.27 
Q12   1   0.9996  0.4577  1.0665  11.00000  0.05    0.27 
Q13   1  -0.6835  0.6964  0.5326  11.00000  0.05    0.27 
Q14   1  -0.4495  0.7987  0.7462  11.00000  0.05    0.26 
Q15   1  -0.1306  0.3982  0.2010  11.00000  0.05    0.26 
Q16   1   0.5011  0.7966 -0.0791  11.00000  0.05    0.26 
Q17   1   0.1901  0.7946 -0.2005  11.00000  0.05    0.26 
Q18   1   1.3407  0.4583  0.9916  11.00000  0.05    0.25 
Q19   1  -0.4066  0.6826  0.7280  11.00000  0.05    0.25 
Q20   1  -0.0088  0.4562  0.5807  11.00000  0.05    0.25 
; 
_shelx_res_checksum   11654 
  
_shelx_hkl_file 
; 
   1   0   0  278.18   14.10 
  -1   0   0  275.34   13.91 
   2   0   0   22.51    1.34 
   2   0   0   19.13    1.06 
   2   0   0   22.50    1.07 
  -2   0   0   21.26    1.20 
   3   0   0    9.98    0.60 
  -3   0   0    9.87    0.78 
   3   0   0   11.67    1.01 
   3   0   0   11.83    0.78 
   4   0   0   82.10    4.45 
   4   0   0  100.81    5.25 
  -4   0   0   92.73    4.78 
  -4   0   0   91.44    4.75 
  -5   0   0  110.10    5.57 
  -5   0   0  106.71    5.54 
   5   0   0  103.52    5.32 
  -5   0   0  109.31    5.64 
  -5   0   0  108.74    5.41 
  -5   0   0  103.69    6.01 
  -5   0   0  111.27    5.65 
  -6   0   0   74.12    4.05 
  -6   0   0   73.29    4.52 
   6   0   0   74.31    3.84 
  -6   0   0   73.13    4.10 
  -6   0   0   70.29    3.80 
  -6   0   0   75.96    4.15 
  -7   0   0   25.55    1.79 
  -7   0   0   25.79    2.04 
  -7   0   0   27.45    1.79 
  -7   0   0   26.97    1.76 
   7   0   0   27.90    1.63 
  -8   0   0    1.77    0.42 
  -8   0   0    1.66    0.37 
  -8   0   0    2.25    0.43 
   0  -1   0    0.07    0.02 
   0  -1   0    0.06    0.02 
   0  -1   0    0.05    0.02 
   0   1   0    0.08    0.02 
   0   1   0    0.10    0.03 
  -1  -1   0  169.67    7.28 
  -1  -1   0  135.89    7.33 
   1   1   0  170.21    7.57 
  -1   1   0  154.96    7.49 
   1   1   0  156.10    7.42 
  -1   1   0  147.35    7.44 
   2  -1   0  123.98    6.16 
  -2  -1   0  126.87    6.04 
  -2  -1   0  120.96    6.17 
   2  -1   0  125.32    5.94 
  -2   1   0  125.29    6.18 
   2   1   0  138.99    6.36 
  -2   1   0  127.71    6.08 
   2   1   0  116.37    6.04 
   3  -1   0  104.69    5.04 
   3  -1   0  107.68    5.48 
  -3  -1   0  100.33    5.20 
   3   1   0  111.31    5.52 
  -3   1   0  118.39    5.74 
  -4  -1   0   62.77    3.55 
   4  -1   0   65.75    3.98 
  -4  -1   0   67.24    3.50 
  -4  -1   0   67.11    3.59 
  -4  -1   0   68.43    3.56 
   4   1   0   58.55    3.52 
  -4   1   0   60.49    3.13 
   4   1   0   56.63    2.86 
   4   1   0   51.55    2.86 
   4   1   0   52.05    2.85 
   4   1   0   55.56    3.22 
  -4   1   0   61.97    3.56 
  -4   1   0   58.60    3.15 
   5  -1   0   16.54    1.10 
  -5  -1   0   18.02    1.29 
  -5  -1   0   17.74    1.18 
  -5  -1   0   17.34    1.62 
  -5  -1   0   17.70    1.32 
  -5   1   0   15.76    1.59 
  -5   1   0   16.39    1.29 
  -5   1   0   16.73    1.23 
  -5   1   0   16.12    1.27 
  -5   1   0   16.90    1.33 
  -5   1   0   16.47    1.25 
   5   1   0   15.60    1.03 
  -5   1   0   16.40    1.15 
  -6  -1   0    8.23    0.88 
  -6  -1   0    5.61    0.98 
   6  -1   0    6.10    0.64 
  -6  -1   0    6.86    0.82 
  -6  -1   0    6.37    0.78 
  -6  -1   0    6.49    0.69 
  -6   1   0    8.18    0.92 
   6   1   0    7.39    0.68 
  -6   1   0    7.38    0.90 
  -6   1   0    7.71    0.87 
  -6   1   0    7.25    0.85 
  -6   1   0    9.13    1.23 
  -7  -1   0   31.00    1.86 
  -7  -1   0   29.07    1.88 
  -7  -1   0   27.74    1.83 
   7  -1   0   27.47    1.66 
   7  -1   0   23.86    1.70 
  -7  -1   0   29.20    2.12 
  -7   1   0   29.80    2.24 
   7   1   0   29.29    1.71 
  -7   1   0   28.41    1.84 
  -7   1   0   29.43    1.90 
  -7   1   0   27.18    1.89 
  -8  -1   0   27.01    1.66 
  -8   1   0   28.87    1.76 
  -8   1   0   29.98    1.69 
  -8   1   0   26.92    1.72 
   0  -2   0  451.76   22.50 
   0   2   0  510.99   25.30 
   1  -2   0  273.50   13.05 
  -2  -2   0   94.27    4.52 
  -2  -2   0   81.84    4.62 
   2  -2   0   97.75    4.63 
   2  -2   0   89.57    4.41 
  -2   2   0   94.87    4.75 
   2   2   0   98.32    4.88 
   2   2   0   86.44    4.60 
  -2   2   0  104.24    4.69 
   3  -2   0   21.63    1.26 
   3  -2   0   24.39    1.62 
   3   2   0   21.68    1.52 
   3   2   0   20.47    1.13 
   3   2   0   20.63    1.33 
  -3   2   0   19.53    1.31 
  -4  -2   0   47.70    2.55 
  -4  -2   0   45.42    2.48 
  -4  -2   0   44.55    2.82 
   4  -2   0   42.16    2.36 
  -4  -2   0   46.89    2.56 
   4  -2   0   48.19    3.02 
  -4  -2   0   45.95    2.53 
  -4   2   0   50.60    2.88 
  -4   2   0   55.58    3.31 
  -4   2   0   52.56    2.89 
   4   2   0   52.10    3.01 
   4   2   0   53.29    3.27 
  -4   2   0   53.02    3.11 
   4   2   0   47.04    2.61 
   4   2   0   50.17    2.64 
  -5  -2   0  100.50    5.06 
   5  -2   0   92.02    4.78 
  -5  -2   0   93.84    5.39 
  -5  -2   0   96.17    4.88 
  -5  -2   0   94.72    5.00 
  -5   2   0  101.23    5.33 
  -5   2   0   97.88    5.83 
   5   2   0   98.01    5.08 
  -5   2   0  110.99    5.46 
  -5   2   0  104.72    5.30 
  -5   2   0  103.42    5.41 
  -5   2   0   97.91    5.44 
   5   2   0  102.03    5.07 
   5   2   0  102.00    5.08 
   6  -2   0   52.24    2.94 
  -6  -2   0   53.76    3.50 
  -6  -2   0   57.89    3.18 
  -6  -2   0   51.17    3.09 
  -6  -2   0   56.53    3.18 
  -6  -2   0   52.17    2.92 
  -6   2   0   59.37    3.95 
  -6   2   0   58.35    3.50 
  -6   2   0   59.77    3.43 
  -6   2   0   62.18    3.43 
   6   2   0   66.30    3.26 
  -6   2   0   57.03    3.51 
  -7  -2   0   14.17    1.37 
   7  -2   0   13.17    1.08 
  -7  -2   0   15.56    1.18 
  -7  -2   0   13.38    1.15 
  -7  -2   0   17.02    1.24 
   7  -2   0   17.39    1.07 
  -7   2   0   13.73    1.18 
  -7   2   0   13.97    1.21 
  -7   2   0   15.79    1.52 
   7   2   0   15.96    1.07 
  -7   2   0   17.44    1.20 
  -8  -2   0    1.43    0.41 
  -8  -2   0    1.54    0.30 
  -8   2   0    1.43    0.33 
  -8   2   0    1.44    0.42 
  -8   2   0    0.99    0.23 
   0  -3   0    0.03    0.06 
   0  -3   0    0.04    0.05 
   0  -3   0    0.14    0.07 
   0   3   0    0.13    0.09 
   0   3   0    0.04    0.06 
   0   3   0    0.05    0.04 
  -1  -3   0   66.49    3.36 
   1  -3   0   57.59    3.35 
   1  -3   0   71.18    3.26 
  -1  -3   0   67.58    3.18 
  -1   3   0   67.30    3.55 
   1   3   0   76.23    3.45 
   1   3   0   65.63    3.50 
  -1   3   0   74.87    3.54 
  -1   3   0   72.99    3.39 
  -2  -3   0  145.69    7.56 
  -2  -3   0  156.93    7.36 
   2   3   0  151.75    7.53 
  -2   3   0  149.82    7.49 
   2   3   0  163.29    7.68 
   3  -3   0  231.40   11.79 
   3  -3   0  260.97   12.18 
   3   3   0  238.24   11.46 
   3   3   0  233.80   11.02 
  -3   3   0  229.15   11.25 
   3   3   0  221.54   11.24 
  -4  -3   0  119.47    6.01 
  -4  -3   0  113.61    6.30 
  -4  -3   0  116.00    5.95 
   4  -3   0  119.04    6.52 
   4  -3   0  127.16    5.96 
  -4  -3   0  115.77    6.01 
  -4  -3   0  122.08    6.03 
  -4  -3   0  119.49    5.95 
   4   3   0  112.47    5.96 
  -4   3   0  125.93    6.28 
   4   3   0  113.54    6.58 
  -4   3   0  129.34    6.84 
  -4   3   0  115.11    6.29 
   4   3   0  128.24    6.43 
  -4   3   0  131.36    6.29 
   4   3   0  125.74    6.01 
  -5  -3   0   11.72    1.31 
  -5  -3   0   11.68    1.00 
  -5  -3   0   13.48    1.29 
  -5  -3   0   10.25    0.89 
   5  -3   0   11.06    0.85 
   5   3   0   10.69    0.81 
  -5   3   0   11.57    1.12 
  -5   3   0   10.40    1.04 
   5   3   0   12.40    0.85 
   5   3   0   10.69    0.82 
  -5   3   0   13.69    1.89 
  -5   3   0   11.14    0.98 
  -5   3   0   12.94    1.34 
  -5   3   0   11.26    1.01 
  -6  -3   0    2.79    0.72 
   6  -3   0    2.09    0.44 
   6  -3   0    3.69    0.56 
  -6  -3   0    2.19    0.46 
  -6  -3   0    2.56    0.58 
  -6  -3   0    3.61    0.64 
  -6  -3   0    3.29    0.58 
  -6   3   0    2.25    0.59 
  -6   3   0    1.86    0.48 
  -6   3   0    1.00    0.47 
  -6   3   0    2.27    0.52 
  -6   3   0    0.85    0.38 
  -6   3   0    1.23    0.42 
   6   3   0    1.84    0.35 
  -7  -3   0   15.55    1.39 
  -7  -3   0   14.71    1.15 
   7  -3   0   13.84    1.00 
   7  -3   0   13.42    1.39 
  -7  -3   0   15.40    1.16 
  -7  -3   0   16.66    1.17 
  -7   3   0   15.85    1.23 
  -7   3   0   14.42    1.24 
  -7   3   0   15.47    1.25 
   7   3   0   18.75    1.14 
  -7   3   0   17.00    1.20 
  -7   3   0   16.05    1.56 
  -8  -3   0   18.12    1.37 
  -8  -3   0   19.80    1.09 
  -8  -3   0   15.64    1.17 
  -8   3   0   22.47    1.24 
  -8   3   0   21.17    1.22 
  -8   3   0   19.22    1.32 
   0  -4   0  465.15   24.54 
   0   4   0  415.15   22.16 
  -1  -4   0   14.60    0.97 
   1  -4   0   14.23    0.91 
   1  -4   0   13.84    0.87 
  -1  -4   0   14.59    0.80 
   1   4   0    9.07    0.57 
   1   4   0   10.54    0.71 
   1   4   0    8.93    0.61 
  -1   4   0    9.14    0.50 
  -1   4   0    8.82    0.73 
  -1   4   0   10.05    0.65 
   2  -4   0   54.03    2.61 
   2  -4   0   43.30    2.52 
  -2  -4   0   52.70    2.44 
  -2  -4   0   51.67    2.63 
  -2  -4   0   47.58    2.86 
   2   4   0   42.87    2.30 
   2   4   0   47.47    2.45 
  -2   4   0   44.32    2.31 
  -2   4   0   38.44    2.31 
   2   4   0   40.48    2.16 
  -3  -4   0    5.13    0.57 
   3  -4   0    6.17    0.54 
   3  -4   0    6.73    0.77 
  -3  -4   0    5.91    0.59 
   3   4   0    8.37    0.75 
   3   4   0    7.79    0.56 
   3   4   0    7.16    0.59 
   3   4   0    9.03    0.88 
  -3   4   0    7.54    0.76 
  -4  -4   0   84.77    4.29 
   4  -4   0   81.73    4.29 
  -4  -4   0   84.26    4.38 
  -4  -4   0   82.22    4.29 
   4  -4   0   72.71    4.16 
  -4  -4   0   86.68    4.35 
   4  -4   0   84.97    4.84 
  -4  -4   0   84.54    4.31 
  -4   4   0   86.51    5.13 
   4   4   0   78.31    4.92 
   4   4   0   85.88    4.35 
   4   4   0   93.00    4.83 
  -4   4   0   90.65    4.64 
  -4   4   0   84.26    4.68 
   4   4   0   92.12    4.40 
  -5  -4   0   84.09    4.91 
  -5  -4   0   88.91    4.84 
  -5  -4   0   85.10    4.49 
  -5  -4   0   84.45    4.44 
   5  -4   0   78.24    4.31 
  -5  -4   0   83.75    4.47 
   5   4   0   85.88    4.42 
   5   4   0   92.99    4.45 
   5   4   0   93.03    4.47 
  -5   4   0   86.39    4.72 
  -5   4   0   81.87    4.79 
  -5   4   0   78.58    4.91 
  -5   4   0   90.04    4.80 
  -5   4   0   83.29    4.57 
  -5   4   0   91.08    4.86 
  -5   4   0   84.58    5.29 
  -6  -4   0   27.46    2.15 
   6  -4   0   26.30    1.76 
  -6  -4   0   27.26    1.88 
   6  -4   0   28.22    1.70 
  -6  -4   0   28.82    1.87 
  -6  -4   0   29.07    1.89 
   6   4   0   32.45    1.84 
   6   4   0   31.23    1.80 
  -6   4   0   32.37    2.23 
  -6   4   0   31.66    2.22 
  -6   4   0   29.23    2.12 
  -6   4   0   31.58    2.22 
  -6   4   0   29.91    2.50 
  -6   4   0   28.45    2.04 
  -7  -4   0   12.22    1.06 
  -7  -4   0   13.06    1.33 
   7  -4   0   12.35    1.16 
  -7  -4   0   15.91    1.41 
  -7  -4   0   13.86    1.03 
  -7   4   0   11.35    1.27 
  -7   4   0   11.47    1.00 
  -7   4   0   10.60    1.02 
   7   4   0   12.71    0.87 
  -7   4   0   11.16    0.95 
  -8  -4   0    0.41    0.12 
  -8   4   0    0.24    0.14 
  -8   4   0   -0.19    0.18 
  -8   4   0   -0.31    0.16 
   0  -5   0    0.03    0.07 
   0  -5   0    0.02    0.08 
   0  -5   0    0.11    0.10 
   0   5   0    0.16    0.11 
   0   5   0    0.05    0.05 
   0   5   0    0.46    0.14 
   1  -5   0   72.27    3.54 
  -1  -5   0   74.92    3.72 
   1  -5   0   62.35    3.49 
  -1  -5   0   74.21    3.42 
  -1  -5   0   66.29    3.45 
   1   5   0   75.38    3.40 
   1   5   0   70.50    3.39 
  -1   5   0   64.92    3.51 
  -1   5   0   72.14    3.32 
  -1   5   0   65.08    3.63 
   1   5   0   62.12    3.42 
   1   5   0   73.04    3.50 
  -2  -5   0  223.67   10.38 
  -2  -5   0  221.53   10.20 
   2  -5   0  196.76   10.47 
   2   5   0  208.79   10.43 
  -2   5   0  195.52   10.35 
   2   5   0  232.58   10.36 
   3  -5   0  153.12    7.65 
   3  -5   0  158.51    8.06 
  -3  -5   0  155.28    7.77 
   3  -5   0  171.39    7.78 
  -3  -5   0  144.19    7.69 
   3   5   0  147.54    7.88 
   3   5   0  161.05    7.76 
   3   5   0  156.33    7.44 
  -3   5   0  136.89    7.69 
   3   5   0  166.15    7.49 
  -4  -5   0   77.34    4.50 
  -4  -5   0   87.64    4.35 
  -4  -5   0   81.18    4.39 
   4  -5   0   75.82    4.23 
  -4  -5   0   81.76    4.38 
  -4  -5   0   84.90    4.67 
  -4  -5   0   89.31    4.40 
   4  -5   0   85.54    5.02 
   4  -5   0   83.62    4.32 
   4  -5   0   86.81    4.44 
   4   5   0  100.24    4.97 
   4   5   0  101.68    4.93 
   4   5   0  103.11    5.42 
  -4   5   0   95.67    5.18 
  -4   5   0   99.20    5.16 
   4   5   0   98.95    4.95 
  -4   5   0   89.05    5.26 
  -4   5   0  106.79    5.30 
  -4   5   0  101.35    5.85 
   4   5   0   92.84    5.54 
  -5  -5   0   16.47    1.17 
  -5  -5   0   16.80    1.24 
  -5  -5   0   15.94    1.16 
  -5  -5   0   15.82    1.51 
  -5  -5   0   14.70    1.17 
  -5  -5   0   16.10    1.22 
   5  -5   0   13.22    1.07 
   5  -5   0   15.62    1.17 
   5   5   0   18.59    1.21 
  -5   5   0   18.73    2.24 
   5   5   0   19.06    1.19 
  -5   5   0   16.95    1.44 
  -5   5   0   16.16    1.36 
   5   5   0   19.41    1.20 
  -5   5   0   17.41    1.89 
  -5   5   0   17.67    1.37 
  -5   5   0   16.15    1.39 
  -5   5   0   16.11    1.46 
  -6  -5   0   20.63    1.54 
  -6  -5   0   20.68    1.38 
  -6  -5   0   21.36    1.46 
  -6  -5   0   19.80    1.73 
  -6  -5   0   20.96    1.47 
   6  -5   0   17.18    1.37 
   6  -5   0   20.46    1.35 
  -6   5   0   22.24    1.81 
   6   5   0   19.56    1.28 
   6   5   0   22.39    1.34 
  -6   5   0   19.16    1.54 
  -6   5   0   19.83    2.00 
   6   5   0   18.52    1.32 
  -6   5   0   19.07    1.59 
  -7  -5   0   16.79    1.46 
  -7  -5   0   20.43    1.27 
   7  -5   0   16.37    1.13 
  -7  -5   0   20.53    1.50 
  -7   5   0   17.75    1.25 
  -7   5   0   18.22    1.30 
  -7   5   0   16.12    1.65 
  -7   5   0   15.92    1.40 
   0  -6   0  219.00   11.08 
   0  -6   0  241.08   11.10 
   0  -6   0  231.42   10.94 
   0   6   0  234.91   11.65 
   0   6   0  247.20   11.46 
  -1  -6   0  144.90    6.79 
  -1  -6   0  143.63    6.69 
   1  -6   0  135.00    6.84 
  -1  -6   0  144.34    6.79 
   1  -6   0  128.59    6.66 
  -1   6   0  131.50    6.13 
   1   6   0  131.94    6.34 
  -1   6   0  121.21    6.50 
  -2  -6   0   74.54    3.72 
   2  -6   0   67.07    3.53 
   2  -6   0   73.34    3.74 
  -2  -6   0   70.99    3.56 
  -2  -6   0   71.05    3.68 
   2   6   0   69.90    3.69 
   2   6   0   71.59    3.98 
   2   6   0   74.44    3.86 
   2   6   0   72.48    3.65 
  -2   6   0   80.31    3.80 
  -3  -6   0    6.07    0.65 
  -3  -6   0    5.54    0.61 
  -3  -6   0    5.75    0.65 
   3  -6   0    7.10    0.85 
   3  -6   0    5.34    0.54 
   3  -6   0    6.07    0.63 
  -3   6   0    8.09    1.32 
  -3   6   0    6.43    0.80 
   3   6   0    7.68    0.87 
  -3   6   0    7.95    0.58 
   3   6   0    7.48    0.59 
   3   6   0    7.58    0.77 
   3   6   0    7.02    0.56 
   4  -6   0   43.13    2.49 
  -4  -6   0   42.72    2.52 
  -4  -6   0   45.07    2.62 
  -4  -6   0   47.10    2.60 
   4  -6   0   46.43    3.80 
  -4  -6   0   47.29    2.60 
  -4  -6   0   46.72    2.57 
   4  -6   0   43.20    2.69 
  -4   6   0   53.69    3.20 
  -4   6   0   57.84    3.22 
   4   6   0   56.26    3.01 
  -4   6   0   57.74    3.89 
  -4   6   0   48.81    3.30 
   4   6   0   67.26    4.59 
   4   6   0   57.82    2.99 
  -4   6   0   59.57    3.37 
  -5  -6   0   70.83    3.79 
   5  -6   0   66.54    3.65 
  -5  -6   0   68.13    3.71 
  -5  -6   0   69.97    4.10 
  -5  -6   0   67.20    3.70 
  -5  -6   0   66.28    3.74 
   5   6   0   70.90    3.99 
  -5   6   0   75.62    4.06 
   5   6   0   77.63    3.83 
   5   6   0   71.53    3.76 
  -5   6   0   70.60    4.12 
  -5   6   0   73.42    4.19 
  -5   6   0   73.77    4.07 
  -5   6   0   66.89    4.16 
  -5   6   0   66.79    4.64 
  -6  -6   0   42.89    2.63 
   6  -6   0   39.57    2.44 
  -6  -6   0   48.18    2.57 
  -6  -6   0   43.16    2.52 
  -6  -6   0   44.33    2.89 
  -6  -6   0   46.67    2.60 
   6   6   0   44.51    2.32 
  -6   6   0   38.69    2.49 
  -6   6   0   42.17    2.58 
  -6   6   0   38.26    2.95 
   6   6   0   38.65    2.29 
  -6   6   0   36.86    2.55 
   6   6   0   44.45    2.72 
  -7  -6   0   14.29    1.05 
  -7  -6   0   13.20    0.97 
  -7  -6   0   15.19    1.17 
   7  -6   0   13.31    0.90 
  -7   6   0   13.06    1.01 
  -7   6   0   12.63    1.26 
  -7   6   0   13.15    1.02 
  -7   6   0   12.94    1.03 
   0  -7   0    0.21    0.12 
   0  -7   0    0.22    0.14 
   0  -7   0    0.06    0.08 
   0   7   0    0.23    0.21 
   0   7   0    0.36    0.15 
   1  -7   0   49.99    2.74 
  -1  -7   0   53.54    2.77 
  -1  -7   0   55.50    2.83 
  -1  -7   0   55.84    2.80 
   1  -7   0   52.70    2.90 
   1  -7   0   54.24    2.69 
  -1  -7   0   59.18    2.87 
  -1  -7   0   57.46    2.72 
   1  -7   0   47.87    2.81 
   1   7   0   52.81    2.61 
  -1   7   0   50.63    2.53 
   1   7   0   48.32    2.57 
  -1   7   0   50.50    2.93 
   1   7   0   52.52    2.79 
   2  -7   0   35.26    2.06 
  -2  -7   0   32.03    1.95 
  -2  -7   0   36.42    2.04 
   2  -7   0   32.53    1.85 
   2  -7   0   34.39    1.81 
  -2  -7   0   36.38    1.91 
   2   7   0   34.89    1.92 
   2   7   0   35.92    2.16 
   2   7   0   34.05    1.88 
  -2   7   0   38.20    1.92 
  -3  -7   0  136.12    6.48 
   3  -7   0  118.99    6.37 
   3  -7   0  135.63    6.99 
  -3  -7   0  124.74    6.59 
  -3  -7   0  128.17    6.55 
  -3  -7   0  143.56    6.58 
   3  -7   0  127.41    6.64 
   3  -7   0  123.63    6.35 
   3   7   0  142.29    6.87 
  -3   7   0  127.80    7.13 
  -3   7   0  150.21    7.08 
   3   7   0  144.62    7.24 
   3   7   0  140.94    6.85 
   3   7   0  133.74    7.35 
  -3   7   0  124.07    8.38 
  -3   7   0  140.63    6.82 
  -3   7   0  145.69    6.85 
  -4  -7   0   35.64    2.26 
   4  -7   0   35.81    2.06 
   4  -7   0   34.72    2.07 
  -4  -7   0   39.05    2.21 
  -4  -7   0   37.91    2.21 
  -4  -7   0   35.77    2.11 
   4  -7   0   36.09    2.05 
  -4  -7   0   35.87    2.19 
   4   7   0   46.91    2.52 
   4   7   0   47.32    2.46 
   4   7   0   47.97    2.51 
  -4   7   0   45.16    2.70 
  -4   7   0   46.46    3.39 
  -4   7   0   39.50    2.79 
  -4   7   0   42.59    2.81 
  -4   7   0   42.54    2.66 
  -4   7   0   45.58    2.35 
   5  -7   0   -0.14    0.27 
  -5  -7   0    1.20    0.42 
   5  -7   0    0.48    0.22 
  -5  -7   0    0.13    0.23 
  -5  -7   0    0.66    0.29 
  -5  -7   0    0.42    0.24 
  -5  -7   0    0.77    0.25 
  -5  -7   0    0.51    0.29 
   5  -7   0    0.34    0.24 
  -5   7   0    0.50    0.39 
  -5   7   0    0.26    0.36 
  -5   7   0    0.05    0.20 
  -5   7   0    0.01    0.38 
   5   7   0    0.51    0.26 
   5   7   0    0.71    0.26 
  -5   7   0    0.78    0.35 
   5   7   0    0.22    0.15 
  -5   7   0    0.44    0.33 
  -6  -7   0    3.85    0.65 
  -6  -7   0    4.84    0.62 
   6  -7   0    3.39    0.47 
  -6  -7   0    3.45    0.55 
  -6  -7   0    4.35    0.77 
  -6   7   0    4.78    0.99 
   6   7   0    4.18    0.51 
   6   7   0    3.49    0.75 
  -6   7   0    5.35    0.70 
  -6   7   0    5.10    0.80 
  -6   7   0    5.19    0.73 
  -6   7   0    5.87    1.04 
   7  -7   0   25.86    1.46 
  -7  -7   0   26.00    1.58 
  -7  -7   0   26.30    1.77 
  -7   7   0   29.33    1.73 
  -7   7   0   28.27    1.93 
  -7   7   0   28.25    1.74 
   7   7   0   27.82    1.61 
   0  -8   0  291.58   14.06 
   0  -8   0  297.40   14.25 
   0   8   0  293.19   13.91 
   0   8   0  300.91   14.30 
   0   8   0  293.82   13.95 
   0   8   0  279.64   13.90 
   1  -8   0   94.28    4.85 
  -1  -8   0   93.57    4.58 
  -1  -8   0   94.42    4.65 
  -1  -8   0   94.94    4.77 
   1  -8   0   90.21    4.62 
   1  -8   0   91.70    4.55 
  -1  -8   0   97.06    4.73 
  -1  -8   0   89.60    4.59 
  -1  -8   0   94.27    4.69 
   1   8   0  100.11    5.19 
   1   8   0  108.96    5.24 
  -1   8   0  107.40    5.23 
   1   8   0  105.55    5.24 
  -1   8   0  102.84    5.18 
   1   8   0  113.55    5.52 
  -1   8   0  102.06    5.62 
   1   8   0  111.05    5.20 
   2  -8   0   39.94    2.35 
  -2  -8   0   40.63    2.44 
   2  -8   0   36.93    2.01 
  -2  -8   0   39.62    2.22 
  -2  -8   0   38.60    2.26 
  -2  -8   0   38.73    2.17 
   2  -8   0   37.37    2.09 
  -2   8   0   49.27    3.22 
  -2   8   0   44.61    2.40 
  -2   8   0   47.27    2.49 
   2   8   0   42.47    2.37 
   2   8   0   45.17    2.42 
   2   8   0   46.15    2.69 
  -3  -8   0    0.55    0.25 
   3  -8   0    0.72    0.36 
  -3  -8   0    0.57    0.26 
  -3  -8   0    0.03    0.32 
   3  -8   0    0.12    0.20 
   3  -8   0    0.47    0.17 
   3  -8   0    0.51    0.18 
   3  -8   0    0.67    0.25 
   3  -8   0    0.81    0.35 
  -3  -8   0    1.03    0.31 
  -3   8   0    0.83    0.27 
   3   8   0    1.30    0.28 
   3   8   0    1.05    0.32 
  -3   8   0    1.29    0.34 
  -3   8   0    0.96    0.39 
  -3   8   0    0.96    0.66 
  -3   8   0    1.14    0.32 
  -3   8   0    1.63    0.52 
  -3   8   0    1.05    0.26 
   3   8   0    1.26    0.30 
   3   8   0    1.72    0.53 
  -4  -8   0   49.50    2.87 
  -4  -8   0   45.92    2.74 
  -4  -8   0   50.52    2.87 
  -4  -8   0   49.84    2.96 
   4  -8   0   51.28    2.68 
   4  -8   0   51.27    2.71 
   4  -8   0   52.31    2.76 
   4   8   0   59.74    3.15 
   4   8   0   61.04    3.19 
  -4   8   0   55.79    3.33 
  -4   8   0   56.69    2.98 
   4   8   0   59.45    3.11 
  -4   8   0   58.85    3.38 
  -4   8   0   59.13    4.02 
  -4   8   0   56.64    3.65 
  -5  -8   0   53.63    3.26 
  -5  -8   0   47.52    2.90 
  -5  -8   0   51.07    2.96 
  -5  -8   0   51.64    2.99 
   5  -8   0   53.31    2.82 
  -5  -8   0   49.70    2.86 
   5   8   0   53.40    2.82 
  -5   8   0   50.03    3.02 
  -5   8   0   43.52    3.45 
  -5   8   0   44.12    3.19 
  -5   8   0   48.54    2.97 
   5   8   0   53.70    2.78 
  -5   8   0   51.07    3.12 
  -5   8   0   47.18    3.01 
   5   8   0   53.84    2.79 
  -6  -8   0   21.58    1.48 
   6  -8   0   23.21    1.41 
  -6  -8   0   21.12    1.43 
  -6  -8   0   25.27    1.74 
  -6  -8   0   23.57    1.58 
   6   8   0   26.19    1.68 
  -6   8   0   26.50    2.18 
   6   8   0   28.01    1.65 
   6   8   0   30.81    1.71 
  -6   8   0   28.00    1.83 
  -6   8   0   29.91    1.87 
  -6   8   0   27.56    1.88 
  -7  -8   0   12.12    0.83 
   7   8   0   18.44    1.02 
  -7   8   0   16.24    1.22 
  -7   8   0   14.03    1.07 
   0  -9   0    0.98    0.26 
   0  -9   0    1.06    0.25 
   0   9   0   -0.07    0.18 
   0   9   0   -0.17    0.14 
   0   9   0    0.09    0.14 
   0   9   0   -0.03    0.22 
   0   9   0   -0.10    0.11 
   1  -9   0   12.64    0.76 
  -1  -9   0   11.62    0.95 
  -1  -9   0   13.37    0.79 
   1  -9   0   10.79    0.81 
  -1  -9   0   12.37    0.86 
  -1  -9   0   11.75    0.88 
  -1  -9   0   13.11    0.90 
   1  -9   0   13.32    0.94 
  -1  -9   0   12.50    0.93 
   1  -9   0   11.86    1.02 
  -1  -9   0   12.13    0.89 
   1  -9   0   10.90    0.87 
   1   9   0   15.36    1.00 
   1   9   0   16.18    1.28 
  -1   9   0   17.05    1.53 
  -1   9   0   14.49    1.02 
  -1   9   0   16.27    1.01 
   1   9   0   16.18    1.02 
  -1   9   0   15.33    1.25 
  -1   9   0   17.03    1.13 
   1   9   0   18.26    1.44 
   1   9   0   15.66    0.97 
   2  -9   0  112.67    5.77 
  -2  -9   0  117.27    5.95 
  -2  -9   0  118.20    5.91 
  -2  -9   0  113.64    5.89 
   2  -9   0  108.69    5.76 
   2  -9   0  121.45    5.76 
  -2  -9   0  117.80    5.80 
   2  -9   0  112.01    5.62 
  -2  -9   0  115.79    5.95 
   2   9   0  117.04    5.99 
  -2   9   0  116.96    5.97 
  -2   9   0  120.96    5.82 
   2   9   0  112.90    5.74 
  -2   9   0  122.30    6.55 
   2   9   0  114.95    5.76 
   2   9   0  112.88    5.69 
  -2   9   0  111.27    5.72 
  -2   9   0  104.77    6.07 
   2   9   0  120.06    6.15 
  -3  -9   0   77.43    4.62 
  -3  -9   0   94.79    4.72 
   3  -9   0   87.19    4.56 
  -3  -9   0   89.33    4.81 
  -3  -9   0   91.93    4.61 
   3  -9   0   85.97    4.54 
   3  -9   0   88.90    4.54 
   3  -9   0   94.18    4.44 
  -3  -9   0   89.32    4.73 
   3   9   0   95.19    4.87 
  -3   9   0   84.76    5.23 
   3   9   0   90.07    5.13 
  -3   9   0   98.39    5.80 
   3   9   0   98.21    4.91 
  -3   9   0   97.37    5.13 
  -3   9   0  104.66    5.11 
   3   9   0   95.15    4.82 
  -3   9   0   97.25    4.86 
  -4  -9   0   20.20    1.61 
  -4  -9   0   24.09    1.62 
   4  -9   0   23.06    1.47 
   4  -9   0   25.13    1.53 
  -4  -9   0   20.50    1.55 
  -4   9   0   25.56    2.06 
   4   9   0   28.95    1.76 
   4   9   0   28.17    1.68 
  -4   9   0   25.35    2.37 
  -4   9   0   27.17    1.55 
  -4   9   0   28.47    1.94 
  -4   9   0   29.35    1.92 
   4   9   0   29.42    1.74 
  -4   9   0   26.77    1.98 
   5  -9   0   11.30    0.84 
  -5  -9   0    9.99    0.97 
  -5  -9   0    8.39    1.01 
  -5  -9   0    9.74    0.92 
  -5  -9   0    8.64    0.84 
  -5  -9   0    9.94    1.11 
  -5   9   0   10.98    1.05 
  -5   9   0    9.33    1.03 
   5   9   0    9.46    0.79 
  -5   9   0    8.56    1.32 
   5   9   0   10.02    0.82 
  -5   9   0    9.56    1.00 
   5   9   0    8.71    0.81 
  -5   9   0    9.33    0.95 
  -6  -9   0    3.60    0.54 
   6  -9   0    3.00    0.43 
   6  -9   0    3.03    0.49 
  -6  -9   0    2.87    0.57 
   6   9   0    2.97    0.40 
  -6   9   0    2.85    0.61 
  -6   9   0    2.78    0.71 
  -6   9   0    1.99    0.41 
   6   9   0    2.23    0.39 
   6   9   0    2.46    0.47 
  -6   9   0    2.99    0.49 
  -6   9   0    2.72    0.50 
  -7   9   0    7.65    0.62 
  -7   9   0    9.36    0.78 
  -7   9   0    8.65    0.65 
   0 -10   0  151.52    7.79 
   0 -10   0  164.36    7.78 
   0 -10   0  168.47    8.20 
   0 -10   0  169.64    7.95 
   0 -10   0  151.57    7.87 
   0 -10   0  160.03    7.90 
   0 -10   0  162.05    7.97 
   0  10   0  181.78    9.78 
   0  10   0  195.93    9.27 
   0  10   0  197.09    9.48 
   0  10   0  189.80    9.27 
   0  10   0  189.69    9.26 
  -1 -10   0   46.37    2.72 
   1 -10   0   46.79    2.36 
  -1 -10   0   49.07    2.62 
   1 -10   0   43.83    2.46 
  -1 -10   0   43.34    2.52 
   1 -10   0   41.98    2.47 
   1 -10   0   47.97    2.73 
   1 -10   0   46.87    2.79 
   1 -10   0   46.42    2.53 
  -1 -10   0   47.53    2.53 
  -1 -10   0   43.98    2.49 
  -1 -10   0   44.40    2.58 
  -1  10   0   43.52    2.76 
  -1  10   0   49.18    3.12 
   1  10   0   46.25    2.52 
   1  10   0   48.17    2.98 
  -1  10   0   50.14    2.69 
   1  10   0   46.91    2.53 
  -1  10   0   44.77    2.84 
   1  10   0   45.66    2.46 
   1  10   0   49.14    2.75 
  -1  10   0   47.47    2.52 
  -2 -10   0    5.79    0.71 
  -2 -10   0    6.34    0.71 
  -2 -10   0    5.40    0.60 
   2 -10   0    5.36    0.60 
   2 -10   0    6.51    0.60 
  -2 -10   0    4.45    0.71 
  -2  10   0    7.04    0.76 
  -2  10   0    6.26    0.83 
   2  10   0    7.51    1.03 
   2  10   0    7.94    0.69 
  -2  10   0    8.27    1.22 
  -2  10   0    7.14    0.62 
   2  10   0    6.55    0.78 
   2  10   0    7.21    0.61 
  -2  10   0    7.13    0.70 
   2  10   0    7.79    0.66 
  -2  10   0    8.22    0.88 
   3 -10   0   12.22    0.94 
   3 -10   0   12.29    1.20 
  -3 -10   0   12.56    1.10 
  -3 -10   0   11.99    1.08 
  -3 -10   0   12.20    1.12 
  -3  10   0   12.33    0.92 
  -3  10   0   12.04    1.06 
  -3  10   0   13.10    1.62 
   3  10   0   12.70    0.91 
   3  10   0   11.40    0.92 
   3  10   0   12.32    1.14 
  -3  10   0   12.37    1.13 
   3  10   0   11.58    0.93 
  -4 -10   0   33.81    2.15 
  -4 -10   0   33.98    2.19 
   4 -10   0   37.09    2.09 
  -4 -10   0   33.93    2.29 
   4 -10   0   35.77    2.06 
  -4 -10   0   37.41    2.23 
   4 -10   0   33.02    2.06 
   4  10   0   41.02    2.30 
  -4  10   0   42.05    2.49 
  -4  10   0   38.64    2.48 
   4  10   0   38.18    2.30 
  -4  10   0   40.65    3.05 
  -4  10   0   36.16    2.66 
   4  10   0   38.10    2.23 
  -4  10   0   39.77    2.08 
   5 -10   0   38.37    2.18 
  -5 -10   0   38.83    2.21 
  -5 -10   0   35.94    2.27 
  -5 -10   0   37.83    2.30 
  -5 -10   0   39.34    2.48 
  -5  10   0   42.22    2.46 
   5  10   0   37.42    2.19 
  -5  10   0   36.83    2.79 
  -5  10   0   41.26    2.55 
  -5  10   0   42.42    2.47 
   5  10   0   34.24    2.22 
   5  10   0   38.91    2.27 
   6 -10   0   12.99    0.89 
  -6 -10   0   12.59    1.02 
   6 -10   0   12.69    0.88 
  -6 -10   0   12.90    1.03 
   6  10   0   19.27    1.21 
   6  10   0   18.47    1.16 
  -6  10   0   18.26    1.47 
  -6  10   0   18.57    1.29 
  -6  10   0   18.71    1.30 
   0 -11   0    0.33    0.17 
   0 -11   0    0.05    0.15 
   0 -11   0    0.13    0.12 
   0 -11   0   -0.15    0.11 
   0 -11   0    0.11    0.15 
   0 -11   0    0.04    0.14 
   0  11   0    0.68    0.28 
   0  11   0   -0.68    0.58 
   0  11   0    0.15    0.23 
   0  11   0   -0.02    0.22 
  -1 -11   0   43.03    2.39 
  -1 -11   0   45.76    2.49 
  -1 -11   0   41.88    2.51 
  -1 -11   0   41.39    2.37 
  -1 -11   0   42.18    2.69 
   1 -11   0   40.36    2.37 
   1 -11   0   45.04    2.45 
  -1 -11   0   43.43    2.42 
  -1  11   0   50.90    3.20 
   1  11   0   49.00    2.62 
   1  11   0   46.74    2.62 
   1  11   0   50.08    2.86 
  -1  11   0   46.99    2.74 
   1  11   0   47.04    2.55 
   1  11   0   51.38    3.50 
  -1  11   0   45.17    2.94 
  -2 -11   0   44.74    2.75 
  -2 -11   0   46.28    2.74 
   2 -11   0   46.75    2.70 
  -2 -11   0   50.07    2.87 
   2 -11   0   47.72    2.61 
  -2 -11   0   46.98    2.65 
  -2  11   0   54.49    3.44 
  -2  11   0   48.64    3.18 
  -2  11   0   52.95    2.90 
   2  11   0   52.70    2.86 
  -2  11   0   49.56    3.03 
   2  11   0   53.38    2.76 
  -2  11   0   51.15    3.01 
   2  11   0   51.85    2.83 
   3 -11   0   73.38    3.93 
  -3 -11   0   74.16    4.07 
   3 -11   0   73.64    3.93 
  -3 -11   0   78.10    4.22 
  -3 -11   0   75.45    4.10 
  -3 -11   0   73.16    3.94 
   3 -11   0   73.86    3.93 
  -3  11   0   83.11    4.42 
  -3  11   0   82.68    4.72 
   3  11   0   74.67    4.44 
  -3  11   0   82.58    4.21 
  -3  11   0   83.23    4.96 
  -3  11   0   81.24    4.48 
   3  11   0   79.10    4.24 
   3  11   0   77.71    4.27 
   3  11   0   85.98    4.20 
   4 -11   0   24.57    1.49 
   4 -11   0   19.00    1.40 
  -4 -11   0   22.25    1.62 
   4 -11   0   24.66    1.48 
  -4 -11   0   21.19    1.53 
  -4  11   0   26.95    2.12 
  -4  11   0   28.76    1.98 
  -4  11   0   27.10    1.50 
   4  11   0   26.58    1.73 
   4  11   0   31.29    1.73 
   4  11   0   27.38    1.78 
  -4  11   0   29.88    2.46 
   5 -11   0    2.35    0.38 
  -5 -11   0    3.41    0.60 
   5 -11   0    2.95    0.44 
  -5  11   0    2.42    0.56 
  -5  11   0    3.08    0.75 
  -5  11   0    2.92    0.53 
  -5  11   0    3.68    0.55 
   5  11   0    3.05    0.45 
   5  11   0    3.97    0.46 
   5  11   0    2.86    0.47 
   6 -11   0    0.23    0.16 
   6 -11   0    0.19    0.15 
  -6  11   0    0.06    0.25 
  -6  11   0    0.11    0.20 
   6  11   0   -0.16    0.18 
   6  11   0    0.08    0.14 
  -6  11   0   -0.06    0.14 
  -6  11   0    0.11    0.14 
   0 -12   0   67.65    3.54 
   0 -12   0   66.06    3.59 
   0 -12   0   61.80    3.46 
   0  12   0   69.44    3.80 
   0  12   0   67.62    3.59 
   0  12   0   68.40    3.61 
  -1 -12   0   46.43    2.74 
   1 -12   0   52.21    2.79 
   1 -12   0   48.23    2.83 
  -1 -12   0   48.73    2.81 
  -1 -12   0   49.81    2.73 
  -1 -12   0   50.93    2.92 
   1 -12   0   52.81    2.78 
  -1 -12   0   52.32    2.76 
   1 -12   0   44.30    2.70 
  -1  12   0   52.03    3.05 
  -1  12   0   46.32    3.19 
   1  12   0   59.90    3.22 
   1  12   0   56.44    2.97 
  -1  12   0   53.54    3.30 
   1  12   0   55.94    2.94 
   2 -12   0    5.52    0.63 
  -2 -12   0    5.73    0.78 
  -2 -12   0    6.04    0.65 
   2 -12   0    6.31    0.66 
  -2 -12   0    5.49    0.71 
   2 -12   0    5.75    0.62 
  -2  12   0    6.80    1.08 
  -2  12   0    6.59    0.71 
   2  12   0    6.16    0.64 
  -2  12   0    7.38    0.92 
  -2  12   0    6.06    0.88 
   2  12   0    7.15    0.87 
   2  12   0    6.03    0.69 
   2  12   0    6.89    0.66 
  -2  12   0    5.47    0.70 
   3 -12   0    4.71    0.55 
   3 -12   0    4.98    0.59 
  -3 -12   0    4.62    0.62 
  -3 -12   0    3.62    0.72 
   3 -12   0    4.77    0.57 
  -3 -12   0    3.75    0.68 
  -3  12   0    6.32    0.62 
   3  12   0    6.15    0.60 
   3  12   0    5.89    0.65 
  -3  12   0    6.50    0.75 
  -3  12   0    6.86    0.85 
  -3  12   0    7.35    1.11 
   3  12   0    6.56    0.88 
   3  12   0    5.81    0.66 
  -3  12   0    7.84    1.19 
  -4 -12   0   11.26    1.07 
  -4 -12   0    9.83    0.97 
   4 -12   0   11.21    0.87 
  -4 -12   0   10.63    1.13 
   4 -12   0   10.31    0.85 
   4 -12   0   12.03    0.91 
  -4  12   0   11.28    1.14 
   4  12   0   14.57    1.21 
  -4  12   0   13.06    1.36 
   4  12   0   12.25    0.96 
   4  12   0   12.80    1.01 
  -4  12   0   13.57    1.11 
  -4  12   0   11.97    1.10 
  -5 -12   0   33.75    2.03 
  -5  12   0   36.58    2.69 
   5  12   0   37.63    2.08 
  -5  12   0   37.82    2.17 
  -5  12   0   40.37    2.33 
   5  12   0   31.89    2.06 
   6 -12   0   10.53    0.69 
  -6  12   0    9.44    0.70 
   0 -13   0    0.11    0.17 
   0 -13   0    0.10    0.17 
   0 -13   0    0.26    0.21 
   0 -13   0   -0.13    0.16 
   0 -13   0   -0.03    0.14 
   0  13   0   -0.31    0.29 
   0  13   0    0.37    0.36 
   0  13   0    0.29    0.25 
   0  13   0   -0.19    0.37 
  -1 -13   0    7.05    0.71 
   1 -13   0    7.10    0.80 
   1 -13   0    9.06    0.80 
  -1 -13   0    7.98    0.79 
   1 -13   0    7.44    0.73 
  -1 -13   0    8.24    0.77 
  -1 -13   0    8.54    0.85 
  -1 -13   0    7.96    0.87 
   1  13   0    7.81    0.74 
  -1  13   0    8.01    1.05 
  -1  13   0    6.94    0.76 
   1  13   0    7.19    0.73 
   1  13   0    8.75    0.91 
   2 -13   0   36.02    2.05 
  -2 -13   0   33.16    2.03 
  -2 -13   0   35.47    2.15 
  -2 -13   0   34.25    2.22 
   2 -13   0   31.98    2.00 
   2 -13   0   33.76    2.03 
   2 -13   0   31.30    2.08 
   2  13   0   36.75    2.23 
   2  13   0   33.55    2.00 
   2  13   0   33.56    1.98 
  -2  13   0   28.05    2.07 
  -2  13   0   31.82    2.00 
  -2  13   0   37.39    3.11 
  -3 -13   0   31.75    2.08 
   3 -13   0   32.46    1.90 
  -3 -13   0   29.25    1.82 
   3 -13   0   31.27    1.88 
   3 -13   0   31.27    1.88 
   3  13   0   35.88    1.92 
   3  13   0   31.08    1.96 
  -3  13   0   33.77    1.92 
  -3  13   0   30.93    2.15 
  -3  13   0   35.67    2.09 
   3  13   0   32.13    2.01 
  -3  13   0   33.30    2.41 
   3  13   0   32.78    2.22 
   4 -13   0   15.02    1.00 
   4 -13   0   13.86    0.98 
   4 -13   0   11.72    0.96 
  -4  13   0   13.39    1.26 
  -4  13   0   17.34    1.46 
   4  13   0   17.27    1.09 
   4  13   0   15.34    1.10 
   4  13   0   16.75    1.18 
  -4  13   0   16.66    1.20 
   5 -13   0    0.38    0.16 
   5 -13   0    0.54    0.17 
   5  13   0    0.79    0.24 
  -5  13   0    0.59    0.20 
  -5  13   0    0.67    0.26 
  -5  13   0    0.44    0.21 
  -5  13   0    0.54    0.24 
   0 -14   0   87.90    4.63 
   0 -14   0   79.87    4.46 
   0 -14   0   89.81    4.54 
   0 -14   0   86.83    4.44 
   0 -14   0   82.91    4.47 
   0  14   0  105.09    5.72 
   0  14   0  102.83    5.48 
   1 -14   0   33.71    2.04 
  -1 -14   0   33.14    2.08 
  -1 -14   0   32.85    1.90 
   1 -14   0   35.21    2.02 
  -1 -14   0   34.90    2.20 
   1 -14   0   32.24    2.10 
   1  14   0   41.79    2.83 
   1  14   0   38.55    2.25 
   1  14   0   40.11    2.31 
  -1  14   0   37.92    2.65 
  -2 -14   0   24.72    1.71 
   2 -14   0   23.35    1.50 
   2 -14   0   22.23    1.59 
   2 -14   0   24.46    1.54 
   2 -14   0   23.50    1.52 
  -2 -14   0   23.33    1.52 
  -2 -14   0   22.23    1.89 
   2  14   0   27.55    1.64 
   2  14   0   26.82    1.82 
   2  14   0   25.04    1.64 
  -2  14   0   24.81    1.64 
  -3 -14   0    0.38    0.31 
  -3 -14   0    0.87    0.46 
  -3 -14   0    0.54    0.26 
   3 -14   0    0.51    0.18 
   3 -14   0    0.91    0.32 
   3 -14   0    1.29    0.33 
   3 -14   0    0.65    0.21 
   3  14   0    1.89    0.48 
   3  14   0    1.91    0.50 
   3  14   0    1.70    0.36 
  -3  14   0    0.59    0.36 
  -3  14   0    0.74    0.29 
  -3  14   0    0.69    0.19 
   4 -14   0   19.49    1.23 
   4 -14   0   20.12    1.35 
   4 -14   0   20.53    1.27 
   4 -14   0   20.55    1.26 
  -4  14   0   20.79    1.47 
  -4  14   0   21.13    1.36 
   4  14   0   21.97    1.33 
   5 -14   0   19.08    1.10 
  -5  14   0   22.53    1.35 
   0 -15   0    0.05    0.24 
   0 -15   0   -0.45    0.22 
   0 -15   0   -0.05    0.13 
   0 -15   0   -0.12    0.22 
   0 -15   0   -0.11    0.13 
   0  15   0    0.06    0.22 
   0  15   0    0.06    0.18 
   1 -15   0   17.42    1.27 
   1 -15   0   18.24    1.22 
  -1 -15   0   14.54    1.60 
   1 -15   0   17.41    1.19 
   1 -15   0   16.65    1.14 
   1 -15   0   14.16    1.11 
  -1 -15   0   16.39    1.22 
  -1 -15   0   15.49    1.16 
  -1  15   0   17.51    1.29 
   1  15   0   17.03    1.21 
  -1  15   0   16.46    1.23 
   1  15   0   17.41    1.30 
   2 -15   0   15.95    1.17 
  -2 -15   0   16.82    1.34 
  -2 -15   0   18.17    1.16 
  -2 -15   0   17.53    1.23 
   2 -15   0   16.96    1.15 
   2 -15   0   15.78    1.24 
   2 -15   0   16.56    1.14 
   2 -15   0   16.01    1.13 
   2  15   0   17.23    1.22 
  -2  15   0   16.20    1.14 
   2  15   0   16.88    1.16 
   2  15   0   17.50    1.31 
  -2  15   0   17.80    1.31 
   3 -15   0   37.80    2.25 
   3 -15   0   42.27    2.16 
  -3 -15   0   35.43    2.20 
   3  15   0   40.40    2.41 
  -3  15   0   40.81    2.08 
   3  15   0   42.61    2.29 
   4 -15   0    9.56    0.69 
   4 -15   0   10.05    0.71 
   4  15   0   12.68    0.80 
  -4  15   0   10.46    0.88 
   0 -16   0   23.62    1.35 
   0 -16   0   25.25    1.56 
   0 -16   0   23.23    1.50 
   0 -16   0   24.79    1.65 
   0  16   0   29.64    1.76 
   0  16   0   25.38    1.63 
   1 -16   0   28.93    1.74 
   1 -16   0   26.84    1.71 
  -1 -16   0   30.79    1.94 
   1 -16   0   27.83    1.77 
  -1 -16   0   30.90    2.14 
   1 -16   0   29.05    1.82 
  -1  16   0   29.18    1.82 
   1  16   0   31.87    1.93 
  -1  16   0   31.85    1.86 
   2 -16   0    6.53    0.86 
  -2 -16   0    4.75    0.49 
   2 -16   0    4.58    0.48 
   2 -16   0    5.14    0.52 
   2 -16   0    4.59    0.49 
  -2 -16   0    4.18    0.88 
   2 -16   0    3.55    0.49 
   2  16   0    6.45    0.68 
  -2  16   0    6.03    0.53 
   2  16   0    3.97    0.81 
  -2  16   0    5.19    0.59 
   3 -16   0    1.20    0.28 
   3 -16   0    1.08    0.28 
   3 -16   0    0.98    0.28 
   3 -16   0    0.66    0.19 
   3  16   0    0.72    0.27 
  -3  16   0    1.71    0.36 
   3  16   0    0.94    0.27 
   4 -16   0    6.33    0.54 
  -4  16   0    7.22    0.60 
   0 -17   0   -0.08    0.20 
   0 -17   0   -0.15    0.10 
   0  17   0    0.00    0.12 
   1 -17   0   13.56    0.92 
  -1 -17   0   13.64    0.89 
   1 -17   0   13.10    0.79 
   1 -17   0   14.22    0.94 
   1  17   0   16.26    1.07 
  -1  17   0   14.94    0.97 
  -1  17   0   13.14    0.94 
   2 -17   0   21.35    1.29 
   2 -17   0   22.34    1.27 
  -2  17   0   18.12    1.19 
   2  17   0   21.37    1.28 
  -3  17   0   22.36    1.26 
   0 -18   0   19.24    1.10 
   0  18   0   19.89    1.16 
   1 -18   0    5.18    0.41 
   1  18   0    4.86    0.44 
  -8   0   1   26.80    1.89 
  -8   0   1   29.21    1.65 
  -8   0   1   31.58    1.87 
  -8   0   1   27.08    1.70 
   7   0  -1   32.01    1.96 
  -7   0   1   35.40    2.14 
  -7   0   1   34.28    2.21 
  -7   0   1   37.21    2.61 
  -7   0   1   35.25    2.15 
  -6   0   1   52.48    3.03 
  -6   0   1   51.49    3.49 
  -6   0   1   49.96    3.05 
  -6   0   1   53.74    2.99 
  -6   0   1   52.40    2.81 
   6   0  -1   50.90    2.76 
   5   0  -1    5.53    0.52 
   5   0  -1    5.23    1.19 
  -5   0   1    8.81    1.11 
  -5   0   1    7.44    0.76 
  -5   0   1    7.94    0.78 
  -5   0   1    6.56    0.66 
   5   0  -1    5.67    0.80 
  -5   0   1    7.99    0.75 
   4   0  -1    4.36    0.37 
   4   0  -1    4.57    0.73 
  -4   0   1    4.40    0.57 
   4   0  -1    4.66    0.55 
  -3   0   1   22.68    1.38 
   3   0  -1   24.22    1.57 
   3   0  -1   24.88    1.18 
   3   0  -1   21.76    1.21 
   2   0  -1   47.57    2.20 
   2   0  -1   42.29    2.36 
  -2   0   1   44.90    2.30 
   1   0  -1  320.66   15.38 
   0   0  -1   82.08    4.19 
   0   0  -1   92.25    4.22 
   0   0  -1   89.78    4.28 
   0   0  -1   95.24    4.27 
   0   0   1   83.61    4.28 
   0   0   1   91.37    4.22 
   1   0   1    0.22    0.08 
  -1   0  -1    0.15    0.05 
  -1   0  -1    0.18    0.06 
   1   0   1    0.07    0.11 
   1   0   1    0.15    0.05 
  -1   0  -1    0.37    0.10 
  -1   0  -1    0.12    0.10 
   2   0   1   55.71    3.06 
   2   0   1   62.75    2.80 
  -2   0  -1   54.64    3.07 
   2   0   1   52.69    2.73 
  -2   0  -1   53.85    2.75 
  -2   0  -1   54.32    2.87 
  -2   0  -1   63.42    2.98 
  -3   0  -1  182.76    8.53 
  -3   0  -1  183.60    8.57 
   3   0   1  161.20    8.34 
   3   0   1  155.61    8.35 
  -3   0  -1  176.30    8.57 
   3   0   1  194.73    9.00 
   4   0   1   60.75    3.78 
  -4   0  -1   61.74    3.32 
  -4   0  -1   62.16    3.30 
  -4   0  -1   57.44    3.24 
  -4   0  -1   59.75    3.61 
  -5   0  -1   29.27    1.94 
  -5   0  -1   27.66    1.79 
   5   0   1   29.11    1.75 
  -5   0  -1   34.94    2.34 
  -5   0  -1   35.48    2.94 
  -6   0  -1    0.60    0.23 
  -6   0  -1    0.69    0.29 
   6   0   1    0.37    0.19 
  -6   0  -1    0.61    0.37 
  -6   0  -1    0.42    0.26 
   7   0   1   12.80    1.07 
  -7   0  -1   15.80    1.24 
  -7   0  -1   15.70    1.22 
  -7   0  -1   16.99    1.44 
  -7   0  -1   14.88    1.15 
  -8   0  -1   14.81    0.93 
  -8  -1   1   -0.21    0.20 
  -8  -1   1    0.07    0.16 
  -8  -1   1    0.20    0.22 
  -8   1   1    0.44    0.20 
  -8   1   1    0.21    0.19 
  -8   1   1    0.63    0.31 
  -7  -1   1    7.97    0.85 
   7  -1  -1    6.76    0.71 
  -7  -1   1    6.26    0.77 
  -7  -1   1    7.07    1.03 
  -7  -1   1    6.00    0.72 
  -7   1   1    7.89    0.81 
   7   1  -1    7.78    0.68 
  -7   1   1    8.18    1.15 
  -7   1   1    7.63    0.80 
  -7   1   1    7.65    0.86 
  -6  -1   1   65.62    3.63 
  -6  -1   1   62.56    3.56 
  -6  -1   1   62.23    3.38 
  -6  -1   1   67.26    4.11 
   6  -1  -1   63.42    3.33 
  -6  -1   1   62.38    3.55 
  -6   1   1   64.17    3.33 
  -6   1   1   67.22    3.61 
  -6   1   1   61.28    3.60 
  -6   1   1   64.27    3.53 
  -6   1   1   64.70    3.53 
   6   1  -1   59.44    3.28 
  -6   1   1   63.41    4.11 
  -5  -1   1  116.52    5.93 
  -5  -1   1  120.02    6.00 
  -5  -1   1  117.18    5.83 
  -5  -1   1  117.28    6.41 
  -5  -1   1  118.19    5.97 
   5  -1  -1  113.93    6.17 
   5  -1  -1  109.07    6.62 
  -5   1   1  108.75    6.19 
  -5   1   1  116.71    5.74 
  -5   1   1  111.87    5.73 
   5   1  -1  114.27    5.43 
   5   1  -1   97.45    5.41 
  -5   1   1  112.82    5.52 
  -5   1   1  102.95    5.77 
   5   1  -1  111.01    5.43 
  -5   1   1  109.81    5.66 
  -5   1   1  115.38    5.65 
   4  -1  -1   97.12    4.60 
   4  -1  -1   83.62    4.65 
   4  -1  -1  100.13    4.54 
  -4  -1   1   97.89    4.92 
  -4   1   1   97.52    4.99 
   4   1  -1  100.99    5.06 
   4   1  -1   99.10    5.31 
   4   1  -1   88.83    4.71 
  -3  -1   1   67.14    3.36 
   3  -1  -1   71.85    3.67 
  -3  -1   1   62.12    3.43 
   3  -1  -1   67.21    3.29 
   3   1  -1   70.75    3.67 
   3   1  -1   60.68    3.27 
  -3   1   1   63.80    3.46 
   3   1  -1   73.48    3.51 
  -2  -1   1   75.60    3.78 
   2  -1  -1   78.09    3.68 
   2  -1  -1   75.76    3.83 
  -2  -1   1   73.55    3.74 
   2   1  -1   87.15    4.02 
  -2   1   1   75.83    4.16 
   2   1  -1   87.41    4.04 
   2   1  -1   91.72    4.19 
   2   1  -1   81.14    4.25 
  -1  -1   1  161.04    7.65 
  -1   1   1  155.80    7.66 
   1   1  -1  162.15    7.62 
   1   1  -1  163.67    7.62 
   0  -1  -1  254.81   13.12 
   0   1   1  251.88   13.09 
   0   1  -1  239.27   12.99 
   0   1  -1  272.28   13.34 
  -1  -1  -1  271.85   12.91 
  -1  -1  -1  273.61   13.07 
  -1   1  -1  315.06   14.91 
   2  -1   1  199.50    9.23 
  -2  -1  -1  178.80    9.24 
   2  -1   1  203.59    8.97 
  -2  -1  -1  180.62    9.00 
   2  -1   1  182.01    8.85 
  -2  -1  -1  180.76    8.84 
  -2   1  -1  202.10    9.68 
  -2   1  -1  188.49    9.56 
  -2   1  -1  202.84    9.66 
   2   1   1  209.89    9.89 
   3  -1   1    5.66    0.46 
   3  -1   1    5.98    0.76 
  -3  -1  -1    6.34    0.59 
  -3  -1  -1    6.39    0.58 
  -3  -1  -1    6.59    0.57 
   3   1   1   11.58    1.08 
  -3   1  -1   11.44    0.84 
   3   1   1   10.29    0.66 
   3   1   1   10.37    0.64 
  -4  -1  -1   23.89    1.50 
   4  -1   1   20.32    1.28 
  -4  -1  -1   22.24    1.45 
   4  -1   1   24.09    1.92 
  -4  -1  -1   20.95    1.75 
  -4  -1  -1   24.45    1.50 
  -4  -1  -1   20.28    1.45 
  -4  -1  -1   23.04    1.42 
  -4   1  -1   22.10    1.42 
   4   1   1   21.61    1.81 
  -4   1  -1   21.97    1.44 
  -4   1  -1   18.99    1.68 
   4   1   1   19.00    1.20 
  -4   1  -1   21.39    1.53 
   4   1   1   21.73    1.20 
   5  -1   1   41.56    2.35 
  -5  -1  -1   44.02    2.40 
  -5   1  -1   45.36    2.64 
   5   1   1   42.96    2.37 
  -5   1  -1   41.98    2.56 
  -5   1  -1   41.88    2.80 
  -6  -1  -1   31.95    2.07 
  -6  -1  -1   27.64    2.01 
  -6  -1  -1   30.89    2.34 
  -6  -1  -1   28.94    2.05 
   6  -1   1   30.62    1.83 
  -6  -1  -1   30.19    1.97 
  -6   1  -1   30.84    2.15 
  -6   1  -1   32.11    2.47 
  -6   1  -1   32.56    2.10 
   6   1   1   33.34    1.92 
  -6   1  -1   29.93    2.14 
  -7  -1  -1   33.94    2.23 
  -7  -1  -1   35.23    2.38 
   7  -1   1   37.51    2.08 
  -7  -1  -1   42.67    2.78 
  -7  -1  -1   38.33    2.27 
   7  -1   1   37.67    2.16 
  -7   1  -1   40.04    2.60 
  -7   1  -1   36.86    2.34 
   7   1   1   40.35    2.18 
  -7   1  -1   37.87    2.35 
  -8  -1  -1    8.32    0.56 
  -8   1  -1    9.22    0.64 
  -8  -2   1   11.55    1.08 
  -8  -2   1   15.28    1.01 
  -8  -2   1   12.98    0.94 
  -8   2   1   13.91    1.02 
  -8   2   1   14.78    0.97 
  -8   2   1   15.43    1.23 
  -7  -2   1   34.44    1.97 
  -7  -2   1   29.03    1.97 
   7  -2  -1   29.03    1.94 
  -7  -2   1   32.39    2.04 
   7  -2  -1   31.24    1.86 
  -7  -2   1   31.94    1.81 
  -7  -2   1   34.73    2.40 
   7   2  -1   30.80    1.81 
  -7   2   1   30.47    2.42 
  -7   2   1   35.62    1.99 
  -7   2   1   28.88    2.03 
  -7   2   1   31.59    2.01 
  -6  -2   1   26.81    1.78 
  -6  -2   1   26.22    1.72 
  -6  -2   1   23.58    1.68 
   6  -2  -1   23.20    1.52 
  -6  -2   1   25.70    1.60 
  -6  -2   1   25.61    2.13 
  -6   2   1   25.66    2.29 
  -6   2   1   27.31    1.83 
  -6   2   1   27.37    1.89 
  -6   2   1   27.11    1.82 
  -6   2   1   28.96    1.81 
   6   2  -1   25.38    1.58 
   5  -2  -1    2.11    0.57 
  -5  -2   1    2.44    0.48 
  -5  -2   1    2.00    0.45 
  -5  -2   1    1.75    0.40 
  -5  -2   1    2.57    0.81 
   5  -2  -1    1.49    0.67 
  -5  -2   1    2.30    0.45 
  -5   2   1    3.38    0.57 
   5   2  -1    2.90    0.39 
   5   2  -1    3.21    0.87 
  -5   2   1    3.91    0.57 
  -5   2   1    2.64    0.54 
   5   2  -1    2.96    0.37 
  -5   2   1    2.47    0.53 
  -5   2   1    3.13    0.88 
  -5   2   1    3.32    0.52 
  -5   2   1    2.41    0.57 
   5   2  -1    2.08    0.35 
   4  -2  -1   20.42    1.69 
   4  -2  -1   21.88    1.11 
  -4  -2   1   22.03    1.31 
  -4  -2   1   22.33    1.30 
   4   2  -1   13.32    1.08 
   4   2  -1   14.18    0.87 
  -4   2   1   13.70    1.07 
   4   2  -1   14.82    1.27 
   4   2  -1   12.64    0.85 
  -3  -2   1  255.31   13.29 
   3  -2  -1  263.85   12.95 
  -3  -2   1  286.15   13.11 
   3  -2  -1  281.70   13.07 
   3  -2  -1  284.09   13.40 
   3   2  -1  256.82   12.61 
   3   2  -1  278.91   12.52 
  -3   2   1  239.27   12.45 
   2  -2  -1  153.80    7.02 
   2  -2  -1  149.11    7.12 
  -2  -2   1  141.47    7.22 
   2   2  -1  145.24    7.15 
   2   2  -1  152.82    6.92 
   2   2  -1  155.79    7.13 
  -2   2   1  132.71    7.09 
   1  -2  -1  105.67    5.11 
  -1  -2   1  103.59    5.10 
   1  -2  -1  120.40    5.06 
  -1  -2   1  102.40    5.14 
  -1  -2   1  100.96    5.13 
  -1   2   1  128.69    6.13 
   1   2  -1  138.28    6.11 
   1   2  -1  131.75    6.14 
  -1   2   1  121.43    6.05 
   1   2  -1  118.54    6.07 
   0  -2  -1  132.29    6.52 
   0  -2   1  138.67    6.51 
   1  -2   1   21.66    1.10 
   1  -2   1   19.97    1.16 
  -1  -2  -1   20.14    1.23 
  -1  -2  -1   18.80    1.02 
  -1   2  -1   21.81    1.16 
  -1   2  -1   19.30    1.11 
   1   2   1   21.72    1.26 
  -2  -2  -1  226.75   11.80 
   2  -2   1  260.92   11.75 
   2  -2   1  244.16   11.50 
   2  -2   1  219.39   11.77 
  -2  -2  -1  253.25   11.59 
  -2   2  -1  233.82   11.69 
   2   2   1  253.03   11.64 
  -2   2  -1  236.53   11.76 
   2   2   1  257.34   12.00 
  -3  -2  -1  149.50    7.51 
   3  -2   1  157.17    7.46 
  -3  -2  -1  150.03    7.54 
   3  -2   1  156.03    7.87 
   3   2   1  172.19    8.43 
  -3   2  -1  157.32    7.95 
   3   2   1  154.69    7.86 
  -3   2  -1  171.93    8.09 
  -4  -2  -1  168.21    8.82 
   4  -2   1  180.58    9.16 
  -4  -2  -1  183.73    8.48 
  -4  -2  -1  165.04    8.47 
  -4  -2  -1  168.60    8.54 
  -4  -2  -1  168.56    8.55 
   4  -2   1  169.77    8.35 
   4   2   1  179.44    9.31 
   4   2   1  174.38    8.52 
  -4   2  -1  179.82    8.80 
  -4   2  -1  180.53    8.71 
   4   2   1  178.26    9.01 
   4   2   1  170.93    8.50 
   4   2   1  169.54    8.51 
  -5  -2  -1   17.16    1.34 
  -5  -2  -1   17.23    1.21 
   5  -2   1   17.46    1.17 
  -5  -2  -1   16.89    1.35 
  -5   2  -1   18.38    1.77 
  -5   2  -1   17.62    1.39 
  -5   2  -1   15.70    1.36 
  -5   2  -1   16.70    1.39 
  -5   2  -1   17.32    1.38 
   5   2   1   18.32    1.16 
   5   2   1   18.58    1.16 
  -6  -2  -1    0.50    0.27 
  -6  -2  -1    0.52    0.24 
  -6  -2  -1    0.26    0.26 
   6  -2   1    0.63    0.20 
  -6  -2  -1    0.58    0.28 
  -6  -2  -1    0.52    0.43 
  -6   2  -1    0.11    0.23 
  -6   2  -1    0.30    0.40 
  -6   2  -1    0.17    0.34 
  -6   2  -1   -0.05    0.21 
   6   2   1    0.13    0.15 
  -7  -2  -1    2.77    0.50 
   7  -2   1    2.98    0.41 
   7  -2   1    3.60    0.49 
  -7  -2  -1    4.40    0.59 
  -7  -2  -1    4.59    0.58 
   7   2   1    3.79    0.48 
  -7   2  -1    3.61    0.72 
  -7   2  -1    4.09    0.60 
  -7   2  -1    4.40    0.61 
  -7   2  -1    4.17    0.62 
  -8  -3   1    0.74    0.27 
  -8  -3   1    1.19    0.46 
  -8  -3   1    0.71    0.19 
  -8   3   1    1.52    0.34 
  -8   3   1    1.30    0.42 
  -8   3   1    1.35    0.37 
  -7  -3   1    0.70    0.29 
   7  -3  -1    0.38    0.27 
  -7  -3   1    0.61    0.26 
  -7  -3   1    1.54    0.44 
   7  -3  -1    0.81    0.38 
  -7  -3   1    1.26    0.43 
  -7  -3   1    0.83    0.26 
  -7   3   1    0.90    0.40 
  -7   3   1    1.04    0.37 
   7   3  -1    1.32    0.32 
  -7   3   1    0.67    0.28 
  -7   3   1    0.36    0.33 
  -6  -3   1   33.88    2.13 
   6  -3  -1   35.11    2.03 
  -6  -3   1   36.07    2.20 
  -6  -3   1   35.60    2.59 
  -6  -3   1   32.72    2.14 
  -6  -3   1   34.67    2.06 
  -6   3   1   36.26    2.93 
   6   3  -1   45.18    2.31 
  -6   3   1   38.85    2.47 
  -6   3   1   36.57    2.59 
  -6   3   1   39.57    2.54 
  -6   3   1   39.47    2.37 
  -6   3   1   39.09    2.44 
   6   3  -1   42.50    2.24 
  -5  -3   1  133.12    7.25 
  -5  -3   1  130.09    6.81 
  -5  -3   1  137.66    6.75 
  -5  -3   1  133.53    6.84 
  -5  -3   1  138.68    6.82 
  -5   3   1  137.71    7.36 
  -5   3   1  135.66    6.70 
   5   3  -1  125.44    6.40 
  -5   3   1  138.99    6.62 
  -5   3   1  133.17    6.73 
  -5   3   1  118.57    6.77 
   5   3  -1  128.65    6.44 
   5   3  -1  114.48    7.09 
  -5   3   1  136.86    6.76 
  -5   3   1  139.84    6.88 
   5   3  -1  128.05    6.64 
   4  -3  -1  130.73    6.68 
  -4  -3   1  133.99    7.10 
   4  -3  -1  140.27    7.26 
  -4  -3   1  123.94    6.74 
  -4  -3   1  142.49    6.75 
  -4  -3   1  134.08    6.70 
  -4  -3   1  137.62    6.68 
  -4  -3   1  143.84    6.79 
  -4   3   1  127.75    6.87 
  -4   3   1  136.64    6.39 
   4   3  -1  110.77    6.06 
   4   3  -1  125.22    6.47 
   4   3  -1  127.87    6.14 
  -4   3   1  125.34    6.81 
  -3  -3   1   34.21    1.91 
   3  -3  -1   35.04    1.91 
   3  -3  -1   37.30    2.20 
   3   3  -1   29.33    1.72 
   3   3  -1   29.88    1.79 
  -3   3   1   26.30    1.70 
   2  -3  -1   13.92    0.98 
  -2  -3   1   15.12    1.02 
   2  -3  -1   15.70    0.75 
   2   3  -1   14.33    0.91 
   2   3  -1   15.01    0.73 
   2   3  -1   14.50    0.90 
   2   3  -1   12.33    0.77 
  -2   3   1   13.88    0.91 
  -1   3   1  259.64   12.26 
  -1   3   1  259.61   12.37 
   0  -3  -1   66.89    3.15 
   0  -3   1   58.19    3.07 
   0  -3   1   62.92    3.05 
   0  -3  -1   59.83    3.04 
   0   3   1   62.78    2.79 
   0   3  -1   55.15    2.85 
   0   3   1   58.15    2.79 
   0   3  -1   54.72    2.90 
  -1  -3  -1   67.62    3.49 
   1  -3   1   65.49    3.32 
  -1  -3  -1   68.91    3.25 
  -1  -3  -1   66.10    3.24 
  -1   3  -1   37.22    1.90 
   1   3   1   34.37    1.87 
  -1   3  -1   36.48    1.92 
   1   3   1   37.82    2.03 
   2  -3   1  119.06    5.92 
  -2  -3  -1  131.17    6.00 
   2  -3   1  120.91    6.12 
   2  -3   1  113.42    6.22 
  -2   3  -1  113.13    5.81 
   2   3   1  121.36    6.02 
   2   3   1  117.04    5.67 
  -2   3  -1  118.72    5.92 
   3  -3   1    3.52    0.40 
  -3  -3  -1    2.92    0.45 
   3  -3   1    3.96    0.63 
  -3  -3  -1    3.29    0.47 
   3   3   1    3.03    0.46 
  -3   3  -1    3.79    0.50 
   3   3   1    2.58    0.38 
   3   3   1    3.68    0.36 
   3   3   1    3.39    0.61 
   3   3   1    3.84    0.36 
   4  -3   1   12.64    0.96 
  -4  -3  -1   17.08    1.56 
   4  -3   1   17.30    1.58 
  -4  -3  -1   14.95    1.13 
   4  -3   1   14.89    1.05 
  -4  -3  -1   15.14    1.15 
  -4  -3  -1   15.11    1.12 
  -4   3  -1   14.38    1.57 
   4   3   1   17.73    1.59 
  -4   3  -1   15.50    1.20 
   4   3   1   14.69    0.98 
  -4   3  -1   15.17    1.19 
  -4   3  -1   15.62    1.26 
  -4   3  -1   15.22    1.15 
   4   3   1   15.92    1.33 
   4   3   1   14.99    0.98 
   5  -3   1   63.91    3.54 
  -5  -3  -1   67.34    3.71 
  -5  -3  -1   68.05    3.61 
  -5  -3  -1   68.85    4.06 
  -5  -3  -1   66.48    3.72 
   5   3   1   64.72    3.45 
  -5   3  -1   65.29    3.80 
  -5   3  -1   63.19    3.76 
  -5   3  -1   66.43    3.72 
   5   3   1   68.37    3.49 
   5   3   1   68.29    3.45 
  -5   3  -1   66.96    4.24 
   6  -3   1   39.19    2.25 
  -6  -3  -1   36.36    2.95 
  -6  -3  -1   38.31    2.86 
   6  -3   1   42.63    2.38 
  -6  -3  -1   39.19    2.26 
  -6  -3  -1   40.40    2.62 
  -6   3  -1   34.05    2.23 
   6   3   1   36.62    2.05 
  -6   3  -1   32.33    2.14 
  -7  -3  -1   21.39    1.43 
  -7  -3  -1   21.97    1.44 
   7  -3   1   21.72    1.44 
  -7  -3  -1   20.44    1.45 
   7  -3   1   20.50    1.35 
  -7  -3  -1   21.41    1.58 
   7   3   1   21.88    1.36 
  -7   3  -1   21.68    1.53 
  -7   3  -1   19.69    1.51 
  -7   3  -1   23.73    1.39 
  -8  -4   1   13.86    0.92 
  -8  -4   1   17.51    1.01 
  -8  -4   1   14.74    1.09 
  -8   4   1   18.42    1.10 
  -8   4   1   17.72    1.10 
  -8   4   1   17.36    1.28 
  -7  -4   1   12.16    0.90 
  -7  -4   1   12.72    1.25 
  -7  -4   1   11.81    1.02 
  -7  -4   1   12.22    1.00 
  -7   4   1   14.25    1.38 
  -7   4   1   11.60    1.03 
   7   4  -1   13.07    0.90 
  -7   4   1   12.22    1.04 
  -7   4   1   12.10    1.08 
  -7   4   1   10.64    1.31 
  -6  -4   1   10.67    0.92 
  -6  -4   1   12.21    1.33 
   6  -4  -1   11.86    0.94 
  -6  -4   1   12.49    1.06 
  -6  -4   1   11.54    1.04 
  -6  -4   1   10.71    1.00 
   6  -4  -1    8.95    0.94 
  -6   4   1    9.20    0.97 
  -6   4   1   10.15    1.06 
  -6   4   1   11.15    1.01 
  -6   4   1    8.29    0.91 
  -6   4   1    9.26    1.41 
   6   4  -1   11.03    0.81 
  -6   4   1    7.08    1.04 
   6   4  -1   11.09    0.81 
   6   4  -1    9.14    0.78 
  -5  -4   1    4.67    0.91 
  -5  -4   1    3.83    0.84 
  -5  -4   1    3.27    0.58 
  -5  -4   1    5.92    1.22 
  -5  -4   1    4.56    0.56 
  -5   4   1    4.47    1.46 
   5   4  -1    4.98    0.50 
  -5   4   1    3.67    0.66 
   5   4  -1    4.41    0.48 
  -5   4   1    3.69    0.69 
  -5   4   1    2.90    0.55 
  -5   4   1    3.54    0.89 
   5   4  -1    4.12    0.45 
  -5   4   1    4.30    0.65 
  -5   4   1    4.30    0.60 
  -4  -4   1   47.93    2.61 
   4  -4  -1   46.92    3.09 
  -4  -4   1   47.94    2.69 
  -4  -4   1   47.65    2.58 
   4  -4  -1   47.21    2.64 
  -4  -4   1   52.72    2.71 
  -4  -4   1   47.39    3.09 
  -4  -4   1   47.33    2.65 
  -4   4   1   50.77    2.88 
   4   4  -1   56.01    2.68 
  -4   4   1   57.40    3.52 
   4   4  -1   53.15    3.01 
  -4   4   1   53.45    2.87 
  -4   4   1   45.94    2.89 
   4   4  -1   46.89    2.59 
  -4   4   1   41.07    3.65 
   3  -4  -1  197.29    9.45 
  -3  -4   1  177.67    9.13 
   3  -4  -1  189.97    9.16 
  -3   4   1  172.46    9.43 
   3   4  -1  188.22    9.45 
   3   4  -1  203.23    9.55 
   3   4  -1  205.15    9.49 
  -2  -4   1  244.74   12.80 
  -2  -4   1  259.09   12.61 
   2  -4  -1  279.22   12.40 
  -2  -4   1  270.11   12.53 
   2   4  -1  273.75   12.70 
  -2   4   1  245.48   12.64 
   2   4  -1  267.18   12.45 
   2   4  -1  265.14   12.65 
  -1  -4   1  224.11   10.40 
  -1  -4   1  205.61   10.43 
  -1  -4   1  217.42   10.56 
   1  -4  -1  215.43   10.49 
   1  -4  -1  232.27   10.34 
   1   4  -1  184.69    9.38 
  -1   4   1  186.80    9.47 
   1   4  -1  218.85    9.55 
   0  -4  -1    1.35    0.14 
   0  -4  -1    1.22    0.23 
   0  -4  -1    0.95    0.17 
   0  -4   1    1.00    0.17 
   0  -4   1    1.04    0.19 
   0   4   1    2.45    0.20 
   0   4  -1    2.11    0.25 
   0   4   1    2.51    0.23 
   0   4  -1    2.54    0.31 
   0   4  -1    2.82    0.19 
  -1  -4  -1   10.62    0.63 
  -1  -4  -1   10.16    0.60 
   1  -4   1   10.83    0.70 
  -1  -4  -1   10.47    0.69 
  -1  -4  -1   10.03    0.91 
   1  -4   1   10.77    0.66 
   1   4   1   12.14    0.77 
   1   4   1   13.36    0.76 
   1   4   1   12.45    0.91 
   1   4   1   13.55    0.73 
  -1   4  -1   12.36    0.62 
  -1   4  -1   11.75    0.97 
  -1   4  -1   12.17    0.83 
   2  -4   1  157.34    7.62 
  -2  -4  -1  156.31    7.44 
   2  -4   1  155.42    7.83 
   2  -4   1  158.59    7.65 
   2   4   1  176.98    8.51 
   2   4   1  166.58    8.11 
   2   4   1  171.48    8.27 
  -2   4  -1  161.00    8.26 
  -3  -4  -1  253.46   12.32 
   3  -4   1  262.62   12.34 
   3  -4   1  234.34   12.21 
   3  -4   1  271.45   12.71 
  -3  -4  -1  251.54   12.37 
  -3   4  -1  280.85   13.07 
   3   4   1  266.71   12.79 
   3   4   1  252.87   12.76 
   3   4   1  264.46   12.79 
   3   4   1  269.61   13.09 
  -3   4  -1  271.93   12.76 
  -4  -4  -1  144.19    7.66 
  -4  -4  -1  142.92    7.38 
   4  -4   1  162.31    8.10 
  -4  -4  -1  130.66    7.31 
   4  -4   1  153.77    7.64 
   4  -4   1  139.35    7.26 
  -4  -4  -1  150.24    7.39 
  -4  -4  -1  148.95    7.46 
  -4  -4  -1  154.46    7.33 
  -4   4  -1  170.65    8.31 
   4   4   1  168.86    8.50 
  -4   4  -1  160.52    8.14 
  -4   4  -1  160.54    8.77 
   4   4   1  168.10    7.99 
   4   4   1  156.70    7.95 
   4   4   1  158.00    8.75 
  -4   4  -1  168.98    8.34 
  -4   4  -1  159.60    8.25 
   5  -4   1   59.52    3.15 
  -5  -4  -1   51.56    3.16 
  -5  -4  -1   55.10    3.20 
  -5  -4  -1   55.56    3.05 
   5  -4   1   54.10    3.02 
  -5  -4  -1   55.16    3.11 
  -5  -4  -1   56.16    3.16 
  -5  -4  -1   56.85    3.48 
  -5   4  -1   58.18    3.44 
  -5   4  -1   58.37    3.30 
  -5   4  -1   57.91    3.49 
   5   4   1   55.20    3.09 
  -5   4  -1   64.14    4.03 
   5   4   1   57.00    3.14 
  -5   4  -1   55.73    3.40 
  -5   4  -1   57.67    3.37 
   5   4   1   64.60    3.17 
   6  -4   1   -0.13    0.19 
  -6  -4  -1    0.00    0.23 
  -6  -4  -1   -0.09    0.21 
  -6  -4  -1    0.40    0.24 
  -6  -4  -1   -0.02    0.34 
   6  -4   1    0.03    0.14 
  -6  -4  -1    0.10    0.23 
  -6   4  -1    0.22    0.25 
  -6   4  -1   -0.12    0.28 
  -6   4  -1    0.49    0.31 
  -6   4  -1    0.46    0.43 
   6   4   1    0.31    0.16 
  -6   4  -1    0.15    0.22 
  -7  -4  -1    5.26    0.69 
   7  -4   1    5.13    0.49 
  -7  -4  -1    5.72    0.71 
  -7  -4  -1    5.26    0.59 
   7  -4   1    3.82    0.51 
  -7  -4  -1    4.44    0.61 
   7   4   1    4.68    0.50 
  -7   4  -1    4.88    0.75 
  -7   4  -1    4.02    0.59 
  -7   4  -1    5.37    0.66 
  -7   4  -1    4.89    0.62 
  -8  -5   1    1.26    0.26 
  -8  -5   1    0.97    0.35 
  -8   5   1    1.83    0.32 
  -8   5   1    2.25    0.43 
   7  -5  -1   -0.29    0.21 
  -7  -5   1    0.02    0.23 
  -7  -5   1    0.10    0.17 
  -7  -5   1    0.06    0.16 
  -7   5   1    0.12    0.17 
  -7   5   1   -0.07    0.25 
   7   5  -1    0.30    0.14 
  -7   5   1    0.12    0.16 
  -7   5   1    0.38    0.25 
  -6  -5   1   27.35    2.16 
   6  -5  -1   28.63    1.71 
  -6  -5   1   27.72    1.76 
  -6  -5   1   32.48    1.92 
  -6  -5   1   28.62    1.86 
  -6  -5   1   24.80    1.74 
   6  -5  -1   25.30    1.70 
   6   5  -1   30.50    1.67 
  -6   5   1   26.82    1.84 
  -6   5   1   25.04    1.84 
  -6   5   1   24.24    2.35 
  -6   5   1   24.16    1.98 
  -6   5   1   26.14    1.95 
   6   5  -1   27.22    1.64 
  -6   5   1   28.33    2.01 
   6   5  -1   28.51    1.63 
  -5  -5   1  112.82    5.49 
  -5  -5   1  110.11    5.47 
   5  -5  -1  101.22    5.28 
  -5  -5   1  104.76    5.29 
  -5  -5   1  108.25    5.38 
   5  -5  -1   91.41    5.32 
  -5  -5   1  106.89    5.88 
  -5  -5   1  105.21    5.40 
   5   5  -1  112.63    5.20 
  -5   5   1   98.63    5.50 
  -5   5   1  100.10    5.38 
  -5   5   1  102.76    6.11 
  -5   5   1   92.47    5.72 
  -5   5   1  100.27    5.26 
   5   5  -1  111.23    5.22 
  -5   5   1   93.05    5.37 
   5   5  -1  106.24    5.15 
  -5   5   1  101.86    5.72 
  -4  -5   1  104.36    5.32 
   4  -5  -1  105.69    5.38 
  -4  -5   1  106.07    5.30 
   4  -5  -1  106.57    5.86 
  -4  -5   1  103.11    5.29 
  -4  -5   1  101.77    5.25 
  -4  -5   1  102.13    5.24 
  -4   5   1   99.99    5.70 
   4   5  -1   99.39    5.79 
  -4   5   1  106.32    5.60 
   4   5  -1  115.88    5.43 
  -4   5   1  105.12    5.59 
  -4   5   1  110.54    5.72 
   4   5  -1  118.90    5.80 
  -4   5   1  111.16    6.29 
   4   5  -1  109.90    5.88 
  -3  -5   1   44.15    2.47 
   3  -5  -1   42.59    2.37 
   3  -5  -1   46.74    2.78 
   3  -5  -1   49.02    2.54 
  -3   5   1   40.67    2.56 
   3   5  -1   47.06    2.61 
   3   5  -1   45.01    2.33 
   3   5  -1   47.64    2.64 
  -2  -5   1    5.23    0.51 
   2  -5  -1    4.66    0.46 
   2  -5  -1    6.89    0.57 
  -2  -5   1    5.25    0.63 
  -2  -5   1    6.18    0.45 
  -2  -5   1    6.06    0.44 
  -2   5   1    6.41    0.62 
   2   5  -1    6.04    0.59 
   2   5  -1    5.98    0.44 
   2   5  -1    6.70    0.59 
  -1  -5   1   47.09    2.37 
   1  -5  -1   45.01    2.44 
   1  -5  -1   49.83    2.27 
  -1  -5   1   46.56    2.55 
  -1  -5   1   46.85    2.33 
  -1  -5   1   44.28    2.39 
   1   5  -1   41.72    2.36 
   1   5  -1   48.66    2.31 
   1   5  -1   48.51    2.46 
  -1   5   1   46.19    2.29 
   0  -5   1  131.55    6.76 
   0  -5   1  138.75    6.66 
   0  -5  -1  133.45    6.92 
   0  -5  -1  143.55    6.77 
   0  -5  -1  148.63    6.65 
   0   5   1  128.57    6.30 
   0   5   1  132.87    6.37 
   0   5   1  133.62    6.32 
   0   5  -1  131.04    6.52 
   0   5  -1  132.44    6.28 
  -1  -5  -1  143.81    6.89 
   1  -5   1  136.74    6.97 
   1  -5   1  147.78    6.92 
  -1  -5  -1  142.79    6.94 
   1   5   1  140.09    6.85 
  -1   5  -1  137.86    6.66 
   1   5   1  150.46    6.80 
   1   5   1  148.47    7.08 
  -1   5  -1  127.85    7.11 
  -2  -5  -1   95.52    4.89 
   2  -5   1   96.89    4.89 
  -2  -5  -1   96.67    4.69 
   2  -5   1   97.17    4.81 
  -2  -5  -1   98.65    4.88 
   2   5   1   82.90    4.26 
   2   5   1   86.60    4.65 
   2   5   1   83.93    4.27 
   2   5   1   85.53    4.43 
  -2   5  -1   85.16    4.47 
  -2   5  -1   95.40    4.31 
   3  -5   1   35.03    2.12 
   3  -5   1   42.84    2.40 
   3  -5   1   38.56    2.18 
   3  -5   1   41.37    2.57 
  -3  -5  -1   40.46    2.30 
  -3  -5  -1   38.61    2.22 
   3   5   1   35.39    1.96 
   3   5   1   38.48    2.01 
  -3   5  -1   36.25    1.96 
  -3   5  -1   38.36    2.25 
   3   5   1   37.96    2.51 
   3   5   1   38.95    2.29 
   3   5   1   34.73    1.98 
   4  -5   1    1.79    0.50 
   4  -5   1    3.18    0.81 
  -4  -5  -1    3.05    0.51 
  -4  -5  -1    2.18    0.48 
   4  -5   1    2.08    0.39 
   4  -5   1    2.22    0.42 
  -4  -5  -1    2.18    0.58 
  -4  -5  -1    2.41    0.46 
  -4  -5  -1    2.31    0.50 
  -4  -5  -1    1.87    0.47 
   4   5   1    1.78    0.61 
   4   5   1    2.08    0.69 
   4   5   1    1.95    0.33 
  -4   5  -1    2.09    0.59 
   4   5   1    1.72    0.30 
  -4   5  -1    1.58    0.55 
   4   5   1    2.37    0.35 
  -4   5  -1    1.84    0.46 
   5  -5   1   75.58    3.91 
  -5  -5  -1   78.28    4.47 
  -5  -5  -1   72.12    3.88 
  -5  -5  -1   65.04    3.95 
  -5  -5  -1   74.88    4.03 
  -5  -5  -1   70.45    4.23 
  -5  -5  -1   70.96    3.93 
  -5   5  -1   68.98    4.01 
  -5   5  -1   76.66    4.23 
  -5   5  -1   71.45    4.18 
  -5   5  -1   69.89    4.10 
  -5   5  -1   74.74    4.23 
   5   5   1   76.70    3.88 
  -5   5  -1   72.67    4.71 
   5   5   1   77.92    3.90 
  -5   5  -1   77.17    4.21 
  -6  -5  -1   57.60    3.38 
  -6  -5  -1   52.93    3.06 
  -6  -5  -1   52.03    3.08 
   6  -5   1   51.03    2.96 
  -6  -5  -1   53.07    3.14 
  -6  -5  -1   53.03    2.96 
   6  -5   1   58.00    3.02 
   6   5   1   48.99    2.86 
  -6   5  -1   49.34    3.13 
  -6   5  -1   53.34    3.56 
  -6   5  -1   54.21    3.12 
  -6   5  -1   52.43    3.14 
   6   5   1   56.11    2.90 
  -7  -5  -1   19.45    1.32 
  -7  -5  -1   22.29    1.51 
  -7  -5  -1   23.46    1.46 
   7  -5   1   22.36    1.29 
  -7   5  -1   20.98    1.39 
  -7   5  -1   21.76    1.44 
  -7   5  -1   23.33    1.67 
  -7   5  -1   21.51    1.46 
  -7  -6   1   26.89    1.64 
  -7  -6   1   28.09    1.93 
  -7  -6   1   26.48    1.58 
  -7   6   1   24.34    2.45 
  -7   6   1   27.19    1.65 
  -7   6   1   23.37    1.76 
  -7   6   1   25.12    1.64 
  -6  -6   1   25.66    2.09 
  -6  -6   1   27.73    1.77 
  -6  -6   1   28.33    1.85 
   6  -6  -1   27.54    1.68 
  -6  -6   1   29.49    1.81 
   6   6  -1   26.63    1.57 
   6   6  -1   26.26    1.58 
  -6   6   1   26.11    1.78 
  -6   6   1   23.60    1.76 
   6   6  -1   26.69    1.56 
  -6   6   1   23.12    2.22 
  -6   6   1   25.21    1.88 
  -6   6   1   25.36    1.88 
  -5  -6   1    5.33    0.65 
  -5  -6   1    5.37    0.67 
   5  -6  -1    5.33    0.63 
  -5  -6   1    5.45    0.65 
   5  -6  -1    4.21    0.63 
  -5  -6   1    4.79    0.64 
  -5  -6   1    5.88    0.96 
  -5  -6   1    6.83    0.75 
  -5  -6   1    6.48    0.71 
   5  -6  -1    5.08    0.60 
   5   6  -1    4.59    0.51 
  -5   6   1    4.39    0.66 
  -5   6   1    4.92    0.80 
  -5   6   1    3.63    0.76 
  -5   6   1    3.36    0.77 
  -5   6   1    4.10    1.15 
  -5   6   1    3.76    0.62 
   5   6  -1    5.64    0.57 
   5   6  -1    4.45    0.51 
  -4  -6   1   11.76    0.96 
  -4  -6   1   13.71    1.01 
  -4  -6   1   12.90    1.00 
  -4  -6   1   13.17    1.00 
   4  -6  -1   11.92    0.89 
   4  -6  -1   13.15    0.91 
   4  -6  -1   12.29    1.06 
  -4  -6   1   12.37    0.98 
  -4  -6   1   13.77    1.00 
   4  -6  -1   12.23    1.40 
  -4   6   1   18.64    1.62 
   4   6  -1   15.75    1.07 
  -4   6   1   15.89    1.32 
  -4   6   1   15.58    1.21 
  -4   6   1   14.05    1.30 
   4   6  -1   15.32    1.37 
  -4   6   1   16.27    1.24 
  -4   6   1   15.39    1.85 
   4   6  -1   16.71    1.04 
  -4   6   1   17.19    1.40 
   3  -6  -1  137.43    7.14 
   3  -6  -1  150.16    7.08 
   3  -6  -1  133.16    6.79 
   3   6  -1  140.73    6.90 
   3   6  -1  145.51    7.24 
  -3   6   1  126.58    7.19 
   3   6  -1  145.42    7.27 
   3   6  -1  150.73    6.96 
   2  -6  -1  139.29    6.44 
  -2  -6   1  119.93    6.34 
  -2  -6   1  134.71    6.23 
  -2  -6   1  126.14    6.28 
  -2  -6   1  121.20    6.23 
   2   6  -1  137.78    6.51 
  -2   6   1  119.94    6.48 
   1  -6  -1  115.00    5.23 
  -1  -6   1  105.69    5.39 
  -1  -6   1  106.90    5.29 
   1  -6  -1  107.90    5.45 
  -1  -6   1  107.79    5.62 
  -1  -6   1  112.42    5.36 
   1   6  -1  101.86    4.88 
  -1   6   1  100.03    4.67 
   1   6  -1   86.67    4.77 
   0  -6   1   42.89    2.15 
   0  -6   1   43.10    2.29 
   0  -6   1   40.99    2.28 
   0  -6  -1   42.84    2.27 
   0  -6  -1   42.84    2.12 
   0   6   1   40.76    2.22 
   0   6  -1   42.19    2.08 
   0   6   1   41.21    2.11 
   0   6  -1   41.80    2.37 
   0   6   1   43.42    2.14 
   0   6  -1   41.20    2.10 
   1  -6   1   15.66    0.89 
  -1  -6  -1   14.97    0.93 
   1  -6   1   14.46    1.00 
  -1   6  -1   13.43    1.16 
  -1   6  -1   14.61    0.76 
   1   6   1   14.77    0.94 
  -2  -6  -1   77.26    3.93 
   2  -6   1   77.72    3.95 
   2  -6   1   71.43    3.81 
  -2  -6  -1   79.17    3.91 
   2  -6   1   75.56    3.79 
   2  -6   1   71.82    3.79 
  -2  -6  -1   75.07    3.73 
   2   6   1   72.96    3.86 
   2   6   1   75.35    4.11 
   2   6   1   71.87    3.66 
  -2   6  -1   75.52    3.94 
  -2   6  -1   76.76    3.68 
   2   6   1   70.47    3.68 
   2   6   1   72.45    3.69 
  -3  -6  -1   95.51    4.68 
   3  -6   1   96.76    5.14 
   3  -6   1   79.99    4.54 
   3  -6   1   78.81    4.58 
  -3  -6  -1   96.42    4.71 
  -3  -6  -1   96.21    4.77 
   3  -6   1   91.21    4.60 
   3  -6   1   90.66    4.76 
  -3   6  -1  106.52    6.14 
   3   6   1   99.22    5.26 
   3   6   1   99.60    5.23 
   3   6   1  110.43    5.63 
  -3   6  -1  107.81    5.26 
  -3   6  -1  101.99    5.56 
   3   6   1  118.31    5.33 
  -3   6  -1  105.42    5.49 
   3   6   1  108.37    5.90 
  -4  -6  -1  103.11    5.88 
   4  -6   1  103.25    6.09 
  -4  -6  -1  115.17    5.77 
  -4  -6  -1  104.03    5.58 
  -4  -6  -1  117.26    5.72 
   4  -6   1  106.37    5.82 
  -4  -6  -1  111.08    5.63 
   4  -6   1  112.29    5.56 
  -4  -6  -1  114.04    5.69 
  -4   6  -1  116.14    5.83 
  -4   6  -1  121.86    6.18 
   4   6   1  125.17    5.90 
  -4   6  -1  115.74    6.79 
  -4   6  -1  118.87    6.26 
  -4   6  -1  107.81    6.22 
   4   6   1  116.81    5.91 
   4   6   1  120.40    5.91 
  -5  -6  -1   24.90    1.74 
   5  -6   1   29.35    1.76 
  -5  -6  -1   24.28    1.74 
  -5  -6  -1   28.22    2.08 
  -5  -6  -1   25.84    1.85 
   5  -6   1   28.60    1.78 
  -5  -6  -1   29.26    1.90 
   5  -6   1   29.22    1.74 
  -5  -6  -1   26.59    1.75 
  -5   6  -1   30.96    2.11 
   5   6   1   33.93    1.91 
  -5   6  -1   29.94    2.59 
  -5   6  -1   33.92    2.23 
   5   6   1   31.86    1.87 
   5   6   1   31.52    1.87 
  -5   6  -1   32.63    2.14 
  -5   6  -1   29.34    2.17 
  -5   6  -1   28.20    2.15 
  -6  -6  -1    0.18    0.19 
  -6  -6  -1   -0.27    0.23 
  -6  -6  -1    0.41    0.25 
   6  -6   1    0.25    0.16 
   6  -6   1   -0.56    0.24 
  -6  -6  -1   -0.05    0.22 
   6  -6   1   -0.03    0.22 
  -6  -6  -1    0.04    0.18 
   6   6   1    0.18    0.25 
  -6   6  -1   -0.07    0.14 
  -6   6  -1    0.29    0.35 
   6   6   1    0.08    0.34 
  -6   6  -1    0.05    0.21 
  -6   6  -1    0.34    0.23 
   6   6   1    0.36    0.27 
   7  -6   1    4.18    0.43 
  -7  -6  -1    4.25    0.52 
  -7  -6  -1    4.29    0.61 
  -7   6  -1    6.55    0.62 
  -7   6  -1    5.85    0.60 
   7   6   1    6.26    0.55 
  -7   6  -1    4.29    0.62 
  -7   6  -1    5.33    0.72 
   7  -7  -1    0.16    0.21 
  -7  -7   1    0.50    0.25 
  -7  -7   1    0.56    0.19 
  -7  -7   1    0.48    0.20 
  -7  -7   1    0.33    0.22 
   7   7  -1    0.51    0.19 
  -7   7   1    0.30    0.26 
  -7   7   1    0.30    0.20 
  -7   7   1    0.63    0.33 
  -7   7   1    0.48    0.21 
  -6  -7   1   30.29    1.96 
  -6  -7   1   33.16    1.98 
   6  -7  -1   32.64    1.87 
  -6  -7   1   32.85    2.06 
  -6  -7   1   33.83    2.34 
   6   7  -1   30.35    1.86 
  -6   7   1   30.04    2.13 
   6   7  -1   35.04    1.88 
  -6   7   1   31.65    2.05 
  -6   7   1   32.82    2.12 
  -6   7   1   29.09    2.10 
  -6   7   1   30.39    2.55 
  -5  -7   1  102.28    5.18 
   5  -7  -1   91.05    5.06 
  -5  -7   1   97.57    5.23 
  -5  -7   1  102.93    5.28 
  -5  -7   1   98.45    5.20 
  -5  -7   1  108.29    5.72 
  -5  -7   1  104.82    5.34 
   5   7  -1  107.18    5.32 
  -5   7   1   94.53    5.72 
   5   7  -1  107.14    5.28 
  -5   7   1  111.43    5.62 
  -5   7   1  104.64    5.71 
  -5   7   1   94.87    5.49 
  -5   7   1  101.33    5.64 
   5   7  -1  116.68    5.39 
  -5   7   1   98.61    6.25 
  -4  -7   1   72.50    3.87 
   4  -7  -1   69.52    4.05 
  -4  -7   1   72.84    3.87 
  -4  -7   1   77.50    3.83 
   4  -7  -1   73.39    3.71 
   4  -7  -1   72.30    3.67 
  -4  -7   1   73.02    3.83 
  -4  -7   1   68.89    3.84 
  -4  -7   1   71.20    3.80 
  -4   7   1   78.35    4.16 
  -4   7   1   77.18    4.22 
   4   7  -1   76.73    3.95 
  -4   7   1   74.08    4.26 
   4   7  -1   78.22    3.89 
  -4   7   1   71.92    4.13 
  -4   7   1   75.86    4.12 
  -4   7   1   71.72    4.80 
  -4   7   1   76.14    4.34 
  -3  -7   1   16.93    1.16 
  -3  -7   1   15.10    1.12 
  -3  -7   1   16.53    1.11 
   3  -7  -1   15.36    0.97 
  -3  -7   1   15.23    1.12 
   3  -7  -1   14.37    0.90 
   3  -7  -1   14.09    1.14 
   3   7  -1   17.35    1.37 
  -3   7   1   16.95    1.26 
   3   7  -1   16.95    1.07 
   3   7  -1   17.80    1.10 
  -3   7   1   16.58    1.34 
  -3   7   1   17.36    1.29 
  -3   7   1   18.59    1.88 
  -2  -7   1    9.98    0.71 
  -2  -7   1   10.83    0.70 
   2  -7  -1   10.75    0.87 
  -2  -7   1   10.01    0.82 
  -2  -7   1   11.77    0.80 
  -2  -7   1   10.51    0.84 
   2  -7  -1   11.04    0.78 
   2  -7  -1    8.70    0.62 
  -2   7   1    9.00    0.88 
   2   7  -1   10.80    0.73 
   2   7  -1   10.14    0.69 
  -2   7   1   10.39    0.71 
   2   7  -1   12.08    1.21 
  -1  -7   1  160.02    7.56 
   1  -7  -1  152.02    7.59 
   1  -7  -1  146.95    7.40 
  -1  -7   1  148.46    7.41 
  -1  -7   1  159.87    7.40 
   1   7  -1  176.50    8.51 
   1   7  -1  190.77    8.78 
  -1   7   1  164.91    8.48 
   1   7  -1  175.75    8.49 
   0  -7  -1  353.70   16.21 
   0  -7   1  340.82   16.22 
   0  -7   1  341.65   16.02 
   0  -7  -1  351.18   16.11 
   0  -7  -1  317.75   15.96 
   0  -7   1  321.14   16.06 
   0   7  -1  360.93   17.57 
   0   7  -1  378.89   17.96 
   0   7   1  376.16   17.79 
   0   7  -1  367.47   17.60 
   0   7   1  371.75   17.61 
   1  -7   1  152.59    7.30 
   1  -7   1  149.23    7.50 
   1  -7   1  153.87    7.34 
  -1  -7  -1  134.54    7.52 
  -1  -7  -1  162.63    7.43 
  -1  -7  -1  152.63    7.34 
  -1   7  -1  156.61    7.77 
   1   7   1  168.42    8.05 
  -1   7  -1  170.23    7.90 
   1   7   1  161.45    7.86 
  -1   7  -1  160.29    8.37 
   2  -7   1  153.36    7.86 
   2  -7   1  148.52    7.65 
  -2  -7  -1  164.70    7.66 
  -2  -7  -1  155.19    7.76 
  -2  -7  -1  163.80    7.82 
   2   7   1  157.62    7.46 
   2   7   1  146.51    7.46 
   2   7   1  154.05    7.42 
   2   7   1  159.50    7.99 
  -2   7  -1  147.85    7.73 
  -2   7  -1  153.20    7.44 
  -3  -7  -1    6.44    0.75 
   3  -7   1    7.36    0.81 
  -3  -7  -1    7.42    0.73 
   3  -7   1    7.09    0.67 
   3  -7   1    7.20    0.63 
  -3  -7  -1    8.27    0.82 
  -3  -7  -1    7.61    0.80 
  -3  -7  -1    8.16    0.79 
   3   7   1    9.19    1.12 
   3   7   1    8.55    0.67 
  -3   7  -1    8.75    1.33 
   3   7   1    9.01    0.71 
  -3   7  -1    9.42    0.74 
  -3   7  -1    8.42    0.87 
   3   7   1    9.54    0.97 
  -3   7  -1    7.15    1.05 
  -3   7  -1    8.70    0.93 
   3   7   1    8.83    0.70 
  -4  -7  -1    3.99    0.59 
   4  -7   1    4.03    0.55 
  -4  -7  -1    3.75    0.69 
  -4  -7  -1    3.41    0.59 
   4  -7   1    4.29    0.52 
   4  -7   1    4.94    0.56 
  -4  -7  -1    3.52    0.78 
  -4  -7  -1    4.31    0.62 
  -4  -7  -1    4.76    0.66 
   4   7   1    4.24    0.48 
   4   7   1    3.79    0.47 
  -4   7  -1    3.76    0.71 
  -4   7  -1    3.73    0.61 
  -4   7  -1    3.42    0.78 
  -4   7  -1    2.60    0.86 
   4   7   1    3.80    0.48 
  -4   7  -1    3.56    0.45 
  -5  -7  -1   33.54    2.13 
   5  -7   1   28.52    1.98 
  -5  -7  -1   32.26    2.01 
  -5  -7  -1   30.53    2.00 
  -5  -7  -1   33.85    2.32 
  -5  -7  -1   33.64    2.06 
   5  -7   1   32.13    1.98 
   5  -7   1   36.10    2.00 
   5   7   1   40.82    2.27 
  -5   7  -1   36.64    2.96 
  -5   7  -1   37.00    2.49 
  -5   7  -1   42.68    2.54 
   5   7   1   37.70    2.78 
  -5   7  -1   38.30    2.54 
  -5   7  -1   42.72    2.65 
   5   7   1   43.35    2.30 
  -5   7  -1   33.46    2.48 
  -6  -7  -1   43.00    2.72 
  -6  -7  -1   39.56    2.54 
   6  -7   1   48.92    2.49 
  -6  -7  -1   48.17    2.55 
  -6  -7  -1   43.59    2.63 
  -6   7  -1   45.87    2.73 
   6   7   1   43.18    2.48 
  -6   7  -1   43.25    3.05 
  -6   7  -1   47.22    2.77 
  -6   7  -1   45.98    2.75 
   6   7   1   49.73    2.57 
  -7  -7  -1   19.34    1.24 
   7   7   1   26.52    1.40 
  -7   7  -1   22.73    1.58 
  -7   7  -1   26.59    1.42 
  -7   7  -1   23.33    1.44 
  -7   7  -1   21.47    1.45 
  -7  -8   1   22.16    1.40 
  -7  -8   1   24.08    1.56 
   7   8  -1   24.11    1.51 
  -7   8   1   28.82    1.89 
  -7   8   1   28.48    1.69 
  -7   8   1   28.10    1.67 
   6  -8  -1   14.20    1.03 
  -6  -8   1   14.62    1.15 
  -6  -8   1   15.79    1.13 
  -6  -8   1   16.40    1.43 
  -6  -8   1   18.53    1.27 
   6   8  -1   13.65    1.42 
  -6   8   1   17.50    1.38 
  -6   8   1   16.42    1.70 
  -6   8   1   16.10    1.41 
  -6   8   1   19.28    1.40 
  -6   8   1   16.23    1.30 
   6   8  -1   18.04    1.17 
   6   8  -1   19.58    1.18 
  -5  -8   1   -0.02    0.20 
  -5  -8   1    0.34    0.21 
  -5  -8   1    0.26    0.24 
  -5  -8   1    0.33    0.32 
  -5  -8   1   -0.03    0.28 
   5  -8  -1    0.14    0.16 
  -5   8   1    0.71    0.46 
  -5   8   1    0.32    0.36 
  -5   8   1   -0.04    0.16 
   5   8  -1    0.19    0.18 
   5   8  -1    0.25    0.17 
  -5   8   1    0.11    0.15 
   5   8  -1    0.12    0.14 
  -5   8   1    0.02    0.38 
  -4  -8   1   27.86    1.78 
   4  -8  -1   28.51    1.63 
  -4  -8   1   25.60    1.76 
  -4  -8   1   26.45    1.75 
  -4  -8   1   29.06    1.73 
  -4  -8   1   27.26    1.69 
  -4  -8   1   28.22    1.75 
  -4   8   1   24.78    1.78 
  -4   8   1   22.35    2.01 
  -4   8   1   21.74    1.84 
  -4   8   1   24.10    1.80 
  -4   8   1   25.45    1.73 
   4   8  -1   26.50    1.57 
   4   8  -1   26.90    1.59 
  -4   8   1   23.18    1.90 
   4   8  -1   27.28    1.54 
  -3  -8   1   73.59    4.15 
  -3  -8   1   81.05    4.16 
  -3  -8   1   82.37    4.15 
  -3  -8   1   76.50    4.22 
   3  -8  -1   88.61    5.14 
  -3  -8   1   78.71    4.09 
   3  -8  -1   83.40    4.14 
  -3  -8   1   69.26    4.08 
   3   8  -1   80.37    4.29 
   3   8  -1   83.38    4.36 
  -3   8   1   88.55    4.54 
  -3   8   1   86.24    5.20 
  -3   8   1   76.90    4.66 
  -3   8   1   90.25    4.33 
  -3   8   1   85.35    4.57 
   3   8  -1   93.61    5.39 
   2  -8  -1   91.44    4.55 
   2  -8  -1   87.65    4.80 
  -2  -8   1   87.31    4.72 
  -2  -8   1   89.29    4.69 
  -2  -8   1   93.28    4.72 
  -2  -8   1   99.58    4.73 
   2   8  -1  100.99    5.33 
   2   8  -1  104.79    5.03 
   2   8  -1   98.62    4.98 
  -2   8   1   98.46    5.31 
  -1  -8   1  168.67    7.85 
  -1  -8   1  170.90    8.06 
   1  -8  -1  142.12    7.74 
   1  -8  -1  150.59    7.85 
  -1  -8   1  169.03    7.97 
  -1  -8   1  161.89    7.87 
   1  -8  -1  175.35    8.13 
   1   8  -1  163.44    7.85 
   1   8  -1  155.96    7.86 
  -1   8   1  159.32    7.89 
  -1   8   1  167.84    7.88 
   1   8  -1  166.97    8.20 
   0  -8   1   18.68    1.18 
   0  -8  -1   21.49    1.13 
   0  -8  -1   21.17    1.27 
   0  -8  -1   21.35    1.23 
   0  -8  -1   20.18    1.34 
   0  -8   1   20.96    1.23 
   0  -8   1   22.38    1.19 
   0   8  -1   19.67    1.13 
   0   8   1   19.22    1.14 
   0   8   1   19.88    1.15 
   0   8  -1   20.82    1.50 
   0   8   1   18.38    1.32 
  -1  -8  -1    8.59    0.70 
  -1  -8  -1    9.74    0.75 
  -1  -8  -1   10.07    0.78 
  -1  -8  -1   10.14    0.78 
   1  -8   1   10.04    0.85 
   1  -8   1    9.29    0.67 
   1  -8   1    9.39    0.70 
   1  -8   1   10.24    0.67 
  -1   8  -1    8.17    0.82 
   1   8   1    9.18    0.67 
   1   8   1    8.81    0.66 
   1   8   1    9.53    0.80 
  -1   8  -1    8.98    0.99 
  -1   8  -1    8.60    0.57 
   1   8   1    8.87    0.62 
  -1   8  -1    8.63    0.63 
   2  -8   1   70.24    3.59 
  -2  -8  -1   66.83    3.69 
  -2  -8  -1   69.29    3.62 
   2  -8   1   69.20    3.83 
   2  -8   1   63.48    3.54 
  -2  -8  -1   73.19    3.76 
   2  -8   1   68.77    3.52 
  -2  -8  -1   73.16    3.64 
  -2  -8  -1   69.06    3.68 
  -2  -8  -1   71.27    3.75 
  -2   8  -1   70.69    3.50 
   2   8   1   64.81    3.38 
  -2   8  -1   63.89    3.69 
   2   8   1   65.65    3.65 
   2   8   1   63.95    3.34 
  -2   8  -1   73.88    4.42 
  -2   8  -1   62.44    3.36 
   2   8   1   63.38    3.40 
  -3  -8  -1   65.70    3.46 
  -3  -8  -1   66.27    3.96 
  -3  -8  -1   57.35    3.50 
   3  -8   1   61.06    3.68 
  -3  -8  -1   66.43    3.53 
   3  -8   1   65.62    3.37 
   3  -8   1   61.13    3.41 
   3  -8   1   68.17    3.42 
  -3  -8  -1   68.83    3.57 
   3   8   1   69.09    3.96 
   3   8   1   63.29    3.46 
   3   8   1   63.72    3.83 
   3   8   1   70.83    3.54 
  -3   8  -1   75.17    4.47 
  -3   8  -1   65.39    3.84 
  -3   8  -1   69.22    3.50 
  -3   8  -1   64.67    3.71 
  -3   8  -1   65.63    3.53 
  -3   8  -1   66.60    3.88 
   3   8   1   68.56    3.55 
  -4  -8  -1   84.84    4.41 
   4  -8   1   80.82    4.26 
  -4  -8  -1   82.24    4.60 
  -4  -8  -1   81.75    4.48 
  -4  -8  -1   78.00    4.34 
   4  -8   1   79.62    4.22 
  -4  -8  -1   81.85    4.41 
  -4   8  -1   85.82    4.54 
  -4   8  -1   81.55    4.15 
  -4   8  -1   81.12    4.49 
  -4   8  -1   84.36    4.68 
   4   8   1   84.12    4.30 
  -4   8  -1   76.32    5.06 
  -4   8  -1   81.97    4.59 
   4   8   1   76.03    4.23 
   4   8   1   84.99    4.28 
  -5  -8  -1   32.65    2.65 
   5  -8   1   28.46    1.78 
   5  -8   1   26.72    1.73 
  -5  -8  -1   30.71    2.19 
  -5  -8  -1   26.81    1.90 
  -5  -8  -1   28.58    2.09 
   5  -8   1   31.26    1.79 
  -5  -8  -1   26.62    1.81 
  -5  -8  -1   29.37    2.03 
  -5   8  -1   24.46    1.91 
   5   8   1   30.68    1.70 
  -5   8  -1   27.48    2.02 
   5   8   1   26.78    1.68 
  -5   8  -1   24.89    1.91 
   5   8   1   26.26    1.62 
  -5   8  -1   23.16    1.89 
   6  -8   1    0.41    0.19 
  -6  -8  -1    0.68    0.29 
  -6  -8  -1    0.63    0.27 
   6   8   1    0.54    0.28 
  -6   8  -1    1.37    0.48 
  -6   8  -1    0.53    0.20 
  -6   8  -1    0.91    0.29 
  -6   8  -1    0.79    0.35 
   6   8   1    0.72    0.20 
  -7   8  -1    4.10    0.52 
  -7   8  -1    4.78    0.45 
  -7   8  -1    4.47    0.44 
  -7  -9   1    1.60    0.39 
   7   9  -1    2.47    0.49 
  -7   9   1    2.41    0.45 
  -7   9   1    1.49    0.37 
  -7   9   1    2.42    0.49 
  -6  -9   1   26.75    1.69 
  -6  -9   1   32.43    2.06 
   6  -9  -1   26.45    1.68 
  -6  -9   1   27.83    1.76 
   6  -9  -1   31.61    1.69 
  -6   9   1   33.97    2.55 
  -6   9   1   32.85    2.19 
   6   9  -1   37.98    2.07 
  -6   9   1   36.32    2.78 
  -6   9   1   38.45    2.28 
   6   9  -1   39.06    2.08 
  -5  -9   1   35.38    2.21 
  -5  -9   1   41.11    2.41 
  -5  -9   1   37.12    2.59 
   5  -9  -1   38.56    2.23 
   5  -9  -1   42.49    2.23 
   5   9  -1   43.15    2.41 
   5   9  -1   42.59    2.47 
  -5   9   1   41.98    2.62 
  -5   9   1   46.09    4.33 
  -5   9   1   40.26    2.84 
   5   9  -1   44.42    2.45 
  -4  -9   1   49.39    2.86 
  -4  -9   1   45.69    2.79 
  -4  -9   1   48.77    2.72 
   4  -9  -1   51.06    2.70 
  -4  -9   1   53.84    2.90 
  -4  -9   1   49.69    2.79 
   4  -9  -1   49.13    2.73 
  -4   9   1   61.10    3.08 
  -4   9   1   62.17    3.51 
  -4   9   1   61.93    3.53 
  -4   9   1   55.81    3.67 
   4   9  -1   62.96    3.33 
  -4   9   1   59.44    4.10 
  -4   9   1   61.15    3.58 
  -4   9   1   62.58    3.49 
  -3  -9   1   52.09    3.09 
  -3  -9   1   50.92    3.02 
   3  -9  -1   48.59    2.88 
  -3  -9   1   57.03    3.06 
   3  -9  -1   54.10    2.91 
   3  -9  -1   58.32    2.89 
  -3  -9   1   53.55    2.98 
  -3  -9   1   56.67    2.97 
  -3   9   1   61.08    3.12 
  -3   9   1   62.43    3.41 
   3   9  -1   56.98    3.10 
   3   9  -1   55.39    3.15 
  -3   9   1   61.88    3.35 
  -3   9   1   54.23    3.49 
  -3   9   1   65.13    4.00 
   2  -9  -1    3.97    0.52 
  -2  -9   1    5.34    0.62 
  -2  -9   1    4.91    0.56 
   2  -9  -1    5.40    0.51 
  -2  -9   1    4.68    0.73 
  -2  -9   1    5.64    0.73 
  -2  -9   1    5.43    0.65 
   2  -9  -1    3.56    0.56 
   2  -9  -1    5.03    0.68 
  -2   9   1    6.62    0.92 
   2   9  -1    7.24    0.57 
   2   9  -1    6.14    0.81 
  -2   9   1    6.99    0.64 
   2   9  -1    7.19    0.60 
  -2   9   1    6.51    0.81 
   2   9  -1    5.80    0.81 
  -1  -9   1   33.98    1.98 
  -1  -9   1   31.05    1.86 
  -1  -9   1   31.32    1.82 
   1  -9  -1   30.67    1.76 
  -1  -9   1   29.10    1.73 
  -1  -9   1   32.74    1.83 
   1  -9  -1   31.76    2.00 
  -1  -9   1   33.78    1.74 
   1   9  -1   40.30    2.11 
  -1   9   1   40.30    2.50 
   1   9  -1   42.43    2.15 
   1   9  -1   37.93    2.09 
  -1   9   1   39.22    2.25 
   1   9  -1   41.35    2.53 
  -1   9   1   40.32    2.17 
  -1   9   1   37.59    2.20 
   0  -9   1  147.70    7.14 
   0  -9  -1  136.67    6.93 
   0  -9  -1  141.19    6.89 
   0  -9   1  143.04    6.91 
   0  -9   1  138.75    6.88 
   0  -9   1  141.32    6.92 
   0  -9  -1  143.77    6.87 
   0  -9   1  132.83    6.82 
   0  -9   1  142.93    6.81 
   0  -9  -1  133.71    7.06 
   0  -9  -1  139.15    6.92 
   0   9   1  142.22    7.75 
   0   9   1  145.55    7.45 
   0   9  -1  156.63    7.66 
   0   9  -1  155.69    7.45 
   0   9  -1  159.90    8.04 
   0   9   1  153.74    7.47 
   0   9   1  158.60    7.63 
   1  -9   1  155.40    7.31 
   1  -9   1  142.14    7.31 
  -1  -9  -1  150.26    7.43 
  -1  -9  -1  156.81    7.40 
  -1  -9  -1  155.08    7.50 
   1  -9   1  140.20    7.38 
  -1  -9  -1  148.74    7.37 
   1  -9   1  161.36    7.70 
  -1  -9  -1  150.15    7.55 
   1  -9   1  146.23    7.41 
   1  -9   1  149.34    7.40 
   1   9   1  169.10    8.34 
  -1   9  -1  157.56    8.69 
   1   9   1  172.77    8.61 
   1   9   1  177.53    8.72 
   1   9   1  173.36    8.41 
  -1   9  -1  189.27    9.25 
   1   9   1  176.86    8.43 
  -1   9  -1  167.07    8.40 
   2  -9   1   37.98    2.16 
  -2  -9  -1   37.05    2.25 
   2  -9   1   39.52    2.15 
  -2  -9  -1   44.00    2.37 
  -2  -9  -1   39.89    2.37 
  -2  -9  -1   40.56    2.40 
  -2  -9  -1   41.42    2.34 
   2  -9   1   41.49    2.55 
   2  -9   1   38.06    2.25 
   2  -9   1   42.09    2.25 
  -2  -9  -1   39.78    2.28 
  -2   9  -1   40.78    2.42 
   2   9   1   44.22    2.30 
   2   9   1   43.20    2.73 
   2   9   1   39.71    2.29 
  -2   9  -1   43.90    3.04 
   2   9   1   40.39    2.60 
  -2   9  -1   38.97    2.25 
  -2   9  -1   40.39    2.59 
   2   9   1   43.46    2.25 
  -2   9  -1   42.65    2.37 
  -2   9  -1   39.24    2.52 
  -3  -9  -1    3.76    0.61 
  -3  -9  -1    2.72    0.55 
  -3  -9  -1    4.31    0.68 
   3  -9   1    3.43    0.55 
  -3  -9  -1    4.95    0.84 
  -3  -9  -1    4.25    0.60 
   3  -9   1    3.51    0.47 
  -3   9  -1    5.04    0.54 
  -3   9  -1    4.51    0.76 
  -3   9  -1    4.48    0.54 
   3   9   1    4.89    0.53 
   3   9   1    4.83    0.82 
   3   9   1    5.15    0.57 
   3   9   1    4.57    0.52 
  -3   9  -1    4.91    0.90 
  -3   9  -1    5.05    0.66 
  -3   9  -1    5.32    0.77 
  -4  -9  -1   11.25    1.09 
  -4  -9  -1   12.59    1.06 
   4  -9   1    9.91    0.88 
  -4  -9  -1   11.17    1.02 
   4  -9   1   12.23    0.94 
  -4  -9  -1   11.48    1.18 
  -4  -9  -1   10.72    1.08 
   4  -9   1   11.25    0.89 
   4  -9   1   11.40    0.94 
  -4   9  -1    7.97    0.93 
   4   9   1    9.66    0.82 
  -4   9  -1    9.39    0.70 
  -4   9  -1    9.40    1.08 
  -4   9  -1   10.39    1.05 
  -4   9  -1    8.15    1.34 
   4   9   1    8.59    0.81 
  -4   9  -1    9.53    1.01 
   4   9   1    8.14    0.74 
  -5  -9  -1   30.16    2.04 
   5  -9   1   28.15    1.77 
  -5  -9  -1   27.80    1.87 
  -5  -9  -1   30.73    1.97 
   5  -9   1   32.37    1.82 
  -5  -9  -1   27.66    1.93 
  -5   9  -1   36.71    2.25 
  -5   9  -1   34.57    2.34 
   5   9   1   35.27    2.12 
   5   9   1   34.40    2.05 
  -5   9  -1   36.49    2.30 
  -5   9  -1   35.93    2.30 
  -5   9  -1   33.07    2.63 
   5   9   1   37.40    2.10 
  -6  -9  -1   17.45    1.20 
   6  -9   1   20.00    1.17 
  -6  -9  -1   16.42    1.39 
   6   9   1   23.07    1.35 
  -6   9  -1   21.60    1.58 
  -6   9  -1   23.45    1.49 
   6   9   1   19.66    1.29 
  -7  10   1    8.43    0.66 
  -7  10   1    9.51    0.73 
   6 -10  -1    7.29    0.60 
  -6 -10   1    7.18    0.71 
  -6 -10   1    7.39    0.81 
   6 -10  -1    6.50    0.65 
  -6  10   1   10.93    0.98 
  -6  10   1   10.09    1.01 
   6  10  -1   11.01    0.80 
  -6  10   1   10.62    1.13 
  -6  10   1   11.16    1.32 
   6  10  -1   10.12    0.80 
   6  10  -1   11.61    1.07 
   5 -10  -1    0.92    0.27 
  -5 -10   1    1.13    0.35 
   5 -10  -1    0.34    0.21 
  -5 -10   1    0.41    0.32 
  -5 -10   1    0.31    0.30 
  -5  10   1    0.85    0.34 
  -5  10   1    0.90    0.28 
   5  10  -1    0.79    0.28 
  -5  10   1    1.57    0.41 
   5  10  -1    0.74    0.23 
  -5  10   1    0.67    0.42 
   4 -10  -1   27.65    1.68 
   4 -10  -1   29.46    1.67 
  -4 -10   1   27.45    1.79 
  -4 -10   1   30.05    1.86 
   4 -10  -1   24.32    1.66 
  -4 -10   1   25.05    1.72 
  -4 -10   1   26.73    1.81 
   4  10  -1   25.41    1.67 
  -4  10   1   26.70    1.87 
   4  10  -1   25.09    1.59 
  -4  10   1   23.89    1.99 
   4  10  -1   27.34    1.67 
  -4  10   1   29.07    1.85 
  -4  10   1   27.56    1.88 
  -4  10   1   26.09    1.91 
  -4  10   1   24.78    2.25 
  -3 -10   1   49.71    3.14 
  -3 -10   1   48.80    3.04 
  -3 -10   1   56.87    3.11 
   3 -10  -1   61.49    2.97 
   3 -10  -1   55.50    2.96 
   3 -10  -1   53.42    2.95 
  -3 -10   1   54.38    2.99 
   3  10  -1   49.17    2.80 
  -3  10   1   51.43    3.16 
   3  10  -1   53.21    2.78 
  -3  10   1   53.39    3.23 
  -3  10   1   55.88    3.62 
   3  10  -1   49.07    2.82 
   3  10  -1   45.35    2.99 
  -3  10   1   55.25    3.01 
  -2 -10   1  110.20    5.38 
  -2 -10   1  107.00    5.57 
  -2 -10   1   96.73    5.46 
   2 -10  -1   98.26    5.32 
   2 -10  -1  110.87    5.34 
  -2 -10   1  112.87    5.68 
  -2 -10   1  105.64    5.48 
  -2  10   1  124.59    5.77 
  -2  10   1  101.53    5.79 
   2  10  -1  116.25    5.69 
  -2  10   1  107.48    5.91 
   2  10  -1  112.95    5.69 
   2  10  -1  108.27    5.62 
   2  10  -1  112.58    5.93 
  -2  10   1  125.60    6.39 
   2  10  -1  113.54    6.23 
  -2  10   1  113.31    6.05 
  -1 -10   1  128.02    6.59 
   1 -10  -1  131.07    6.59 
  -1 -10   1  134.17    6.48 
  -1 -10   1  134.57    6.65 
   1 -10  -1  128.66    6.53 
   1 -10  -1  141.25    6.93 
  -1 -10   1  128.79    6.81 
  -1 -10   1  135.59    6.56 
  -1 -10   1  131.97    6.56 
  -1 -10   1  127.08    6.65 
  -1 -10   1  134.93    6.69 
   1 -10  -1  131.13    6.56 
  -1  10   1  135.60    7.32 
  -1  10   1  144.16    7.11 
  -1  10   1  138.93    6.99 
   1  10  -1  139.18    6.97 
   1  10  -1  132.82    6.90 
  -1  10   1  138.11    7.29 
  -1  10   1  137.50    7.26 
  -1  10   1  147.38    7.48 
   1  10  -1  144.22    7.22 
   1  10  -1  157.53    7.49 
   1  10  -1  146.27    7.57 
   0 -10   1   19.87    1.47 
   0 -10  -1   18.32    1.19 
   0 -10   1   18.07    1.23 
   0 -10   1   18.69    1.16 
   0 -10  -1   18.69    1.28 
   0 -10   1   19.37    1.27 
   0 -10   1   21.21    1.17 
   0 -10  -1   18.80    1.42 
   0 -10   1   22.12    1.27 
   0 -10  -1   18.75    1.23 
   0 -10   1   18.14    1.25 
   0 -10  -1   19.36    1.27 
   0  10  -1   24.70    1.39 
   0  10   1   23.72    1.55 
   0  10  -1   23.62    1.38 
   0  10   1   23.68    1.41 
   0  10  -1   23.83    1.92 
   0  10   1   20.75    1.69 
   0  10  -1   22.26    1.37 
   0  10  -1   24.24    1.59 
   0  10   1   24.46    1.43 
  -1 -10  -1    5.32    0.60 
  -1 -10  -1    5.31    0.61 
   1 -10   1    5.26    0.48 
   1 -10   1    5.22    0.53 
  -1 -10  -1    5.44    0.58 
  -1 -10  -1    5.51    0.58 
   1 -10   1    5.99    0.76 
  -1 -10  -1    5.40    0.56 
   1 -10   1    5.04    0.57 
  -1 -10  -1    5.69    0.70 
   1 -10   1    5.29    0.59 
   1 -10   1    5.43    0.51 
  -1  10  -1    6.19    0.78 
  -1  10  -1    5.48    0.64 
  -1  10  -1    6.51    1.10 
  -1  10  -1    4.06    0.72 
   1  10   1    6.40    0.74 
   1  10   1    6.04    0.57 
   1  10   1    5.62    0.52 
   1  10   1    5.64    0.54 
  -1  10  -1    5.83    0.54 
  -2 -10  -1   72.90    3.95 
   2 -10   1   70.81    3.67 
  -2 -10  -1   72.82    3.74 
   2 -10   1   66.75    3.67 
  -2 -10  -1   72.00    3.97 
   2 -10   1   68.51    3.79 
   2 -10   1   73.19    3.80 
  -2 -10  -1   75.91    3.85 
   2 -10   1   73.07    3.80 
  -2 -10  -1   77.24    3.93 
  -2  10  -1   71.29    3.99 
  -2  10  -1   73.40    3.77 
   2  10   1   65.86    3.77 
   2  10   1   72.40    3.79 
  -2  10  -1   68.27    3.90 
  -2  10  -1   80.44    4.62 
  -2  10  -1   71.65    4.14 
   2  10   1   77.02    3.74 
   2  10   1   71.81    4.25 
  -2  10  -1   75.62    3.89 
   2  10   1   70.96    4.00 
   3 -10   1   91.60    4.88 
  -3 -10  -1   89.86    4.89 
  -3 -10  -1  100.22    5.17 
   3 -10   1   99.17    4.92 
  -3 -10  -1   99.79    5.07 
   3 -10   1   89.58    4.75 
   3 -10   1   98.18    4.80 
   3 -10   1   92.67    4.90 
  -3 -10  -1   93.37    5.02 
  -3  10  -1   95.81    4.96 
  -3  10  -1   95.94    5.21 
   3  10   1  100.18    5.29 
  -3  10  -1  104.87    5.90 
   3  10   1   91.71    4.98 
  -3  10  -1   94.70    5.40 
  -3  10  -1  101.87    5.22 
  -3  10  -1   97.64    5.00 
   3  10   1   97.28    4.94 
   3  10   1   95.54    5.03 
  -4 -10  -1   79.70    4.29 
   4 -10   1   84.71    4.23 
  -4 -10  -1   75.43    4.31 
   4 -10   1   81.55    4.21 
  -4 -10  -1   81.67    4.41 
   4 -10   1   75.17    4.15 
  -4 -10  -1   82.23    4.33 
  -4 -10  -1   75.25    4.42 
  -4  10  -1   86.25    4.62 
   4  10   1   91.89    4.44 
  -4  10  -1   79.83    4.22 
   4  10   1   84.53    4.34 
   4  10   1   76.96    4.39 
  -4  10  -1   88.42    4.64 
  -4  10  -1   80.40    5.12 
   5 -10   1   35.67    1.93 
  -5 -10  -1   29.87    2.03 
  -5 -10  -1   31.38    1.92 
   5 -10   1   29.88    1.85 
   5 -10   1   35.31    1.93 
  -5 -10  -1   30.02    2.07 
   5  10   1   37.95    2.06 
  -5  10  -1   36.18    2.26 
  -5  10  -1   36.68    2.24 
   5  10   1   31.96    2.07 
  -5  10  -1   34.79    2.30 
   5  10   1   36.43    2.07 
  -5  10  -1   35.14    2.56 
   6 -10   1    0.78    0.22 
   6 -10   1    0.81    0.21 
  -6  10  -1    1.20    0.33 
   6  10   1    0.99    0.21 
   6  10   1    1.08    0.25 
  -6  10  -1    1.72    0.44 
  -6  10  -1    0.86    0.24 
  -6 -11   1   13.00    1.01 
   6 -11  -1   11.85    0.85 
   6 -11  -1   13.71    0.86 
  -6  11   1   16.32    1.11 
  -6  11   1   15.77    1.13 
  -6  11   1   15.74    1.21 
  -6  11   1   14.24    1.06 
   6  11  -1   13.86    0.96 
  -5 -11   1   46.99    2.88 
   5 -11  -1   50.67    2.58 
   5 -11  -1   44.03    2.53 
  -5 -11   1   45.40    2.67 
  -5  11   1   55.25    3.15 
   5  11  -1   54.11    2.95 
  -5  11   1   55.19    3.44 
   5  11  -1   54.89    2.91 
   5  11  -1   51.93    2.97 
  -5  11   1   53.93    3.09 
   4 -11  -1   21.59    1.41 
  -4 -11   1   18.40    1.46 
  -4 -11   1   23.51    1.58 
   4 -11  -1   23.41    1.42 
  -4  11   1   24.77    1.67 
  -4  11   1   22.53    1.76 
   4  11  -1   23.65    1.53 
   4  11  -1   23.02    1.55 
  -4  11   1   23.07    1.89 
  -4  11   1   26.15    1.81 
   4  11  -1   23.78    1.49 
  -4  11   1   24.02    2.06 
  -4  11   1   23.79    1.74 
   3 -11  -1    9.81    0.78 
  -3 -11   1    9.12    1.00 
  -3 -11   1    8.51    0.91 
   3 -11  -1    7.26    0.75 
  -3 -11   1    7.73    0.84 
   3 -11  -1    8.82    0.79 
   3  11  -1    9.48    0.78 
   3  11  -1    9.38    0.84 
   3  11  -1    8.68    0.80 
  -3  11   1   11.24    0.97 
  -3  11   1   10.10    1.29 
  -3  11   1    9.75    1.12 
  -3  11   1   10.31    0.79 
  -3  11   1   11.35    1.11 
   3  11  -1    8.65    1.02 
  -2 -11   1    7.34    0.90 
   2 -11  -1    9.10    0.74 
   2 -11  -1    8.33    0.90 
  -2 -11   1    9.54    0.95 
  -2 -11   1    9.22    0.92 
  -2  11   1    8.74    0.87 
  -2  11   1    9.89    0.84 
   2  11  -1    8.68    0.75 
   2  11  -1   10.21    0.81 
   2  11  -1    9.21    0.96 
  -2  11   1    9.75    1.04 
   2  11  -1    8.79    0.72 
  -2  11   1    9.21    0.99 
  -1 -11   1   42.80    2.39 
  -1 -11   1   45.75    2.55 
  -1 -11   1   44.32    2.46 
  -1 -11   1   44.23    2.40 
   1 -11  -1   40.86    2.45 
  -1 -11   1   43.62    2.42 
   1 -11  -1   40.45    2.36 
  -1 -11   1   42.40    2.92 
  -1 -11   1   38.85    2.28 
   1 -11  -1   41.97    2.40 
   1 -11  -1   44.62    2.41 
   1  11  -1   44.09    2.39 
   1  11  -1   45.10    2.36 
   1  11  -1   44.66    3.10 
  -1  11   1   41.51    2.49 
  -1  11   1   42.83    2.67 
   1  11  -1   44.84    2.40 
  -1  11   1   42.16    2.68 
   1  11  -1   40.02    2.29 
   1  11  -1   48.74    2.67 
  -1  11   1   41.64    2.84 
   0 -11  -1   71.43    4.04 
   0 -11   1   77.25    3.99 
   0 -11   1   75.51    4.06 
   0 -11   1   76.70    3.89 
   0 -11  -1   74.98    3.97 
   0 -11   1   78.28    4.02 
   0 -11  -1   81.21    4.04 
   0 -11   1   75.24    3.86 
   0 -11   1   77.47    3.98 
   0  11  -1   84.16    4.42 
   0  11  -1   83.79    4.20 
   0  11   1   81.83    4.22 
   0  11   1   82.14    4.38 
   0  11   1   77.60    4.22 
   0  11  -1   82.93    4.19 
  -1 -11  -1   33.26    2.29 
  -1 -11  -1   35.49    2.02 
   1 -11   1   32.28    1.96 
   1 -11   1   34.12    1.99 
  -1 -11  -1   32.30    1.94 
  -1 -11  -1   31.92    1.97 
   1 -11   1   30.59    1.81 
   1 -11   1   34.23    1.86 
  -1 -11  -1   34.67    2.09 
  -1 -11  -1   33.87    1.95 
   1  11   1   42.88    2.47 
   1  11   1   38.80    2.23 
  -1  11  -1   42.04    2.24 
  -1  11  -1   41.74    2.87 
  -1  11  -1   35.28    2.30 
  -1  11  -1   38.48    2.55 
  -1  11  -1   38.49    2.36 
   1  11   1   41.10    2.27 
  -2 -11  -1   49.33    2.74 
  -2 -11  -1   46.14    2.59 
   2 -11   1   47.60    2.70 
   2 -11   1   49.48    2.59 
   2 -11   1   48.78    2.56 
   2 -11   1   47.81    2.70 
  -2 -11  -1   48.23    2.88 
  -2 -11  -1   48.00    2.81 
   2 -11   1   50.50    2.74 
   2  11   1   47.44    2.90 
  -2  11  -1   52.22    3.41 
   2  11   1   48.68    2.59 
  -2  11  -1   46.41    2.81 
  -2  11  -1   47.53    2.66 
  -2  11  -1   48.84    3.06 
   2  11   1   48.91    2.70 
  -2  11  -1   50.89    2.98 
  -2  11  -1   49.73    2.78 
   2  11   1   46.58    2.70 
  -3 -11  -1   -0.03    0.22 
   3 -11   1    0.11    0.17 
  -3 -11  -1   -0.22    0.19 
   3 -11   1    0.11    0.18 
   3 -11   1    0.20    0.15 
  -3  11  -1    0.15    0.19 
   3  11   1    0.44    0.17 
  -3  11  -1    0.71    0.45 
  -3  11  -1    0.41    0.18 
   3  11   1    0.38    0.19 
   3  11   1    0.03    0.25 
   3  11   1    0.72    0.30 
  -3  11  -1    0.41    0.30 
   4 -11   1    5.39    0.64 
  -4 -11  -1    7.27    0.84 
  -4 -11  -1    5.91    0.76 
  -4 -11  -1    5.05    0.84 
   4 -11   1    6.94    0.66 
   4 -11   1    7.35    0.72 
   4  11   1    5.92    0.63 
  -4  11  -1    5.38    0.98 
  -4  11  -1    5.46    0.49 
   4  11   1    6.23    0.66 
  -4  11  -1    5.50    0.76 
  -4  11  -1    5.01    0.72 
   4  11   1    6.01    0.60 
  -5 -11  -1   11.46    1.01 
   5 -11   1   13.80    0.94 
   5 -11   1   11.29    0.91 
  -5 -11  -1   13.03    1.05 
  -5  11  -1   17.80    1.62 
  -5  11  -1   14.84    1.40 
  -5  11  -1   15.65    1.20 
  -5  11  -1   15.55    1.53 
   5  11   1   15.93    1.08 
   5  11   1   17.18    1.07 
   5  11   1   13.26    1.07 
   6 -11   1   18.02    1.15 
   6 -11   1   22.90    1.19 
  -6  11  -1   18.39    1.15 
  -6  11  -1   20.59    1.38 
  -6  11  -1   20.89    1.28 
   6 -12  -1    6.61    0.63 
  -6  12   1    8.15    0.88 
   6  12  -1    9.77    0.66 
  -6  12   1    8.55    0.73 
  -6  12   1    7.93    0.68 
  -6  12   1    8.00    0.66 
  -5 -12   1    0.62    0.31 
   5 -12  -1    0.79    0.22 
   5 -12  -1    1.18    0.32 
  -5  12   1    0.56    0.31 
  -5  12   1    0.46    0.22 
   5  12  -1    0.81    0.20 
   5  12  -1    0.24    0.23 
   5  12  -1    1.37    0.34 
  -5  12   1    0.60    0.26 
   4 -12  -1    9.02    0.75 
   4 -12  -1    8.77    0.77 
   4 -12  -1    7.68    0.73 
  -4  12   1    8.60    0.96 
  -4  12   1   10.03    0.98 
   4  12  -1    8.48    0.82 
  -4  12   1    9.47    1.15 
  -4  12   1   11.23    0.96 
   4  12  -1   10.91    0.81 
  -4  12   1   10.21    0.93 
  -3 -12   1   45.54    2.65 
   3 -12  -1   47.20    2.66 
  -3 -12   1   48.09    2.85 
  -3 -12   1   47.80    2.77 
   3 -12  -1   48.03    2.65 
   3 -12  -1   48.90    2.68 
  -3  12   1   48.12    3.22 
   3  12  -1   56.96    3.23 
  -3  12   1   49.00    2.99 
  -3  12   1   47.04    3.10 
  -3  12   1   51.53    2.89 
   3  12  -1   47.34    2.74 
   3  12  -1   50.79    2.68 
  -3  12   1   49.73    2.68 
   3  12  -1   45.54    2.94 
  -2 -12   1   55.19    3.33 
   2 -12  -1   57.48    3.13 
   2 -12  -1   60.94    3.16 
   2 -12  -1   60.82    3.14 
  -2 -12   1   61.32    3.66 
   2 -12  -1   49.36    3.15 
  -2 -12   1   57.07    3.15 
  -2  12   1   55.30    3.33 
  -2  12   1   58.38    3.55 
   2  12  -1   63.03    3.53 
   2  12  -1   60.25    3.26 
  -2  12   1   61.24    3.61 
  -2  12   1   60.36    3.31 
  -2  12   1   66.02    3.80 
   2  12  -1   60.80    3.58 
   2  12  -1   61.69    3.29 
   1 -12  -1   72.48    3.80 
   1 -12  -1   67.31    3.75 
  -1 -12   1   73.14    3.82 
  -1 -12   1   73.40    3.88 
   1 -12  -1   66.43    3.86 
  -1 -12   1   70.34    3.95 
  -1 -12   1   72.05    3.78 
   1 -12  -1   75.93    3.86 
  -1 -12   1   74.33    3.79 
   1  12  -1   83.47    4.33 
  -1  12   1   78.67    4.81 
   1  12  -1   74.40    4.03 
  -1  12   1   73.67    4.15 
   1  12  -1   76.29    4.06 
  -1  12   1   83.55    4.56 
   0 -12   1   19.45    1.30 
   0 -12  -1   18.00    1.38 
   0 -12  -1   19.33    1.30 
   0 -12   1   21.68    1.44 
   0 -12  -1   20.79    1.36 
   0 -12  -1   20.20    1.35 
   0 -12   1   18.71    1.31 
   0 -12   1   19.45    1.21 
   0 -12   1   21.61    1.34 
   0 -12   1   17.37    1.17 
   0 -12  -1   17.91    1.27 
   0  12  -1   22.32    1.53 
   0  12   1   22.16    1.84 
   0  12  -1   26.10    1.51 
   0  12  -1   23.50    1.54 
   0  12   1   25.74    1.56 
   0  12   1   24.21    1.66 
   0  12   1   24.21    1.53 
   0  12  -1   26.54    1.74 
   1 -12   1    9.36    0.82 
   1 -12   1    8.63    0.81 
   1 -12   1    9.82    0.85 
   1 -12   1   10.57    0.89 
   1 -12   1    8.94    0.71 
  -1 -12  -1    9.38    0.91 
  -1 -12  -1    8.96    0.85 
  -1 -12  -1    9.20    0.80 
  -1 -12  -1    9.50    0.84 
  -1 -12  -1    8.83    0.79 
   1 -12   1    9.25    0.70 
  -1  12  -1    9.31    0.89 
  -1  12  -1    9.15    0.79 
   1  12   1    8.75    0.79 
  -1  12  -1    9.69    1.09 
   1  12   1    9.02    0.81 
   1  12   1    9.21    0.93 
  -2 -12  -1   61.06    3.41 
   2 -12   1   63.96    3.33 
   2 -12   1   57.29    3.28 
  -2 -12  -1   61.17    3.33 
  -2 -12  -1   57.14    3.46 
   2 -12   1   62.87    3.34 
   2  12   1   61.58    3.36 
   2  12   1   63.58    3.50 
  -2  12  -1   66.51    4.16 
   2  12   1   70.61    3.78 
  -2  12  -1   64.37    3.58 
  -2  12  -1   63.43    3.70 
  -2  12  -1   65.18    3.89 
   2  12   1   69.10    3.57 
  -3 -12  -1   33.93    2.18 
  -3 -12  -1   32.43    2.07 
   3 -12   1   31.53    1.97 
   3 -12   1   34.16    2.06 
   3  12   1   36.99    2.08 
   3  12   1   36.92    2.55 
   3  12   1   36.31    2.21 
  -3  12  -1   38.94    2.58 
  -3  12  -1   41.41    2.32 
  -3  12  -1   32.75    2.31 
   3  12   1   34.90    2.17 
  -3  12  -1   42.04    2.86 
   4 -12   1   53.18    2.91 
   4 -12   1   49.49    2.91 
  -4 -12  -1   54.96    2.98 
  -4 -12  -1   52.67    3.06 
   4 -12   1   58.60    2.96 
  -4  12  -1   53.57    3.52 
   4  12   1   54.74    3.09 
  -4  12  -1   60.46    3.25 
  -4  12  -1   54.58    3.34 
   4  12   1   53.50    3.27 
  -4  12  -1   55.63    3.18 
   4  12   1   58.69    3.14 
   4  12   1   61.32    3.01 
   5 -12   1    7.17    0.67 
   5 -12   1    6.81    0.64 
  -5  12  -1   11.84    0.98 
   5  12   1   14.76    0.90 
  -5  12  -1   13.23    1.05 
   5  12   1   16.24    1.15 
  -5  12  -1   12.29    0.96 
   5  12   1   14.00    0.99 
  -5  12  -1   11.52    1.10 
  -6  12  -1    0.27    0.20 
  -5 -13   1   21.09    1.44 
   5 -13  -1   22.47    1.32 
   5 -13  -1   24.47    1.62 
   5 -13  -1   21.36    1.31 
  -5  13   1   24.17    1.61 
  -5  13   1   27.41    1.74 
   5  13  -1   27.51    1.58 
   5  13  -1   29.21    1.62 
  -5  13   1   25.78    1.61 
  -5  13   1   25.77    1.71 
   4 -13  -1   27.12    1.61 
   4 -13  -1   29.12    1.64 
   4 -13  -1   23.57    1.61 
  -4  13   1   30.94    2.08 
  -4  13   1   32.14    2.06 
  -4  13   1   31.79    1.89 
   4  13  -1   33.06    1.82 
   4  13  -1   30.83    1.89 
  -4  13   1   34.30    2.24 
  -4  13   1   32.79    2.00 
   3 -13  -1    9.22    0.88 
  -3 -13   1    7.81    1.38 
   3 -13  -1   10.07    0.81 
  -3 -13   1    8.85    1.13 
   3 -13  -1    8.53    0.80 
   3 -13  -1    9.96    0.82 
  -3 -13   1    8.86    0.86 
   3  13  -1    7.71    0.96 
   3  13  -1    9.76    0.85 
  -3  13   1    8.71    1.01 
  -3  13   1    8.12    0.70 
  -3  13   1    9.25    0.98 
  -3  13   1    8.98    0.88 
  -3  13   1    8.40    1.07 
   3  13  -1    8.47    0.79 
   3  13  -1    9.65    0.79 
   2 -13  -1    7.90    0.76 
  -2 -13   1    6.54    0.84 
   2 -13  -1    6.92    0.72 
   2 -13  -1    9.13    0.78 
  -2 -13   1    7.50    0.92 
  -2 -13   1    8.40    0.77 
   2 -13  -1    7.28    0.79 
   2  13  -1   10.83    1.05 
  -2  13   1    9.10    0.93 
   2  13  -1    9.84    0.84 
  -2  13   1   10.21    1.17 
  -2  13   1    9.12    1.06 
   2  13  -1    9.79    0.85 
  -2  13   1   10.04    0.87 
  -1 -13   1   24.31    1.51 
   1 -13  -1   22.59    1.62 
   1 -13  -1   23.51    1.56 
  -1 -13   1   24.74    1.63 
  -1 -13   1   24.70    1.71 
  -1 -13   1   23.73    1.56 
   1 -13  -1   24.19    1.55 
  -1  13   1   27.20    1.89 
   1  13  -1   31.63    1.84 
   1  13  -1   29.36    1.80 
  -1  13   1   29.47    2.10 
   1  13  -1   33.19    2.08 
  -1  13   1   31.12    2.17 
   0 -13  -1   74.32    3.90 
   0 -13   1   72.82    3.90 
   0 -13  -1   64.88    3.94 
   0 -13   1   75.43    3.86 
   0 -13  -1   71.63    3.83 
   0 -13  -1   74.62    3.92 
   0 -13   1   71.45    3.98 
   0 -13   1   73.24    3.90 
   0 -13  -1   74.24    3.85 
   0 -13   1   71.60    3.84 
   0  13   1   75.84    4.09 
   0  13  -1   75.74    4.48 
   0  13  -1   79.20    4.27 
   0  13   1   78.49    4.24 
   0  13   1   77.61    4.42 
   0  13   1   77.94    4.06 
   1 -13   1   68.04    3.89 
   1 -13   1   76.35    3.86 
   1 -13   1   69.38    3.79 
  -1 -13  -1   70.23    3.87 
   1 -13   1   75.03    3.82 
  -1 -13  -1   72.58    3.75 
  -1 -13  -1   72.09    3.98 
  -1 -13  -1   69.48    3.73 
  -1 -13  -1   68.20    3.83 
   1  13   1   83.89    4.36 
  -1  13  -1   77.60    4.52 
   1  13   1   78.10    4.14 
  -1  13  -1   73.82    4.22 
   1  13   1   78.13    4.11 
   2 -13   1   24.27    1.52 
  -2 -13  -1   20.72    1.48 
   2 -13   1   21.68    1.48 
   2 -13   1   21.42    1.56 
  -2 -13  -1   22.52    1.63 
   2 -13   1   25.24    1.56 
  -2 -13  -1   23.40    1.58 
   2  13   1   23.97    1.53 
   2  13   1   24.41    1.57 
  -2  13  -1   23.38    1.64 
   2  13   1   25.31    1.79 
  -2  13  -1   22.35    1.56 
  -2  13  -1   22.42    1.84 
  -3 -13  -1   11.50    1.07 
   3 -13   1   11.94    0.93 
  -3 -13  -1   11.01    0.89 
  -3 -13  -1   12.43    1.10 
   3 -13   1   10.84    0.91 
   3 -13   1   11.34    0.92 
  -3  13  -1    7.81    0.99 
  -3  13  -1   10.11    0.79 
  -3  13  -1    9.03    1.12 
   3  13   1    9.56    0.86 
  -3  13  -1   10.02    0.90 
   3  13   1    9.50    0.98 
   3  13   1   10.21    0.83 
   4 -13   1    2.12    0.37 
   4 -13   1    1.81    0.35 
  -4 -13  -1    1.90    0.38 
  -4  13  -1    1.77    0.53 
  -4  13  -1    1.37    0.35 
   4  13   1    0.79    0.47 
  -4  13  -1    2.14    0.48 
  -4  13  -1    2.36    0.63 
   4  13   1    1.71    0.33 
   4  13   1    1.52    0.35 
   5 -13   1   15.18    0.95 
   5 -13   1   14.74    0.95 
  -5  13  -1   16.58    1.09 
   5  13   1   16.72    1.03 
   5 -14  -1    3.74    0.38 
  -5  14   1    3.70    0.40 
   5  14  -1    3.33    0.54 
   4 -14  -1    2.06    0.42 
  -4 -14   1    2.45    0.52 
   4 -14  -1    2.91    0.41 
   4 -14  -1    2.84    0.40 
   4 -14  -1    2.27    0.43 
  -4  14   1    3.01    0.65 
   4  14  -1    3.96    0.47 
  -4  14   1    3.43    0.48 
   4  14  -1    4.12    0.51 
  -3 -14   1   17.16    1.48 
   3 -14  -1   17.85    1.17 
   3 -14  -1   15.31    1.23 
   3 -14  -1   17.45    1.17 
   3 -14  -1   18.12    1.19 
  -3  14   1   20.17    1.43 
  -3  14   1   14.55    1.67 
  -3  14   1   20.12    1.40 
  -3  14   1   19.92    1.15 
   3  14  -1   18.34    1.42 
  -3  14   1   16.06    1.28 
   3  14  -1   19.05    1.24 
  -2 -14   1   40.49    2.50 
  -2 -14   1   37.31    2.77 
   2 -14  -1   44.30    2.36 
   2 -14  -1   38.11    2.27 
   2 -14  -1   40.64    2.31 
   2 -14  -1   38.29    2.41 
  -2 -14   1   41.51    2.33 
   2  14  -1   48.75    2.61 
  -2  14   1   41.22    2.75 
  -2  14   1   44.03    2.59 
   2  14  -1   48.54    2.65 
   2  14  -1   48.89    2.82 
  -2  14   1   48.52    2.80 
   1 -14  -1   30.43    1.97 
  -1 -14   1   28.56    1.70 
   1 -14  -1   29.67    1.88 
   1 -14  -1   28.94    1.82 
  -1 -14   1   31.68    2.02 
  -1 -14   1   32.21    1.94 
  -1  14   1   36.04    2.28 
   1  14  -1   36.96    2.14 
   1  14  -1   37.45    2.47 
   1  14  -1   36.11    2.19 
  -1  14   1   42.64    3.04 
   0 -14   1    0.44    0.21 
   0 -14  -1    0.30    0.20 
   0 -14   1    0.67    0.23 
   0 -14  -1    0.56    0.24 
   0 -14  -1    0.49    0.20 
   0 -14  -1    0.52    0.25 
   0 -14  -1    0.42    0.23 
   0 -14   1    0.44    0.26 
   0 -14   1    0.42    0.26 
   0  14   1    0.20    0.28 
   0  14   1    0.47    0.25 
   0  14   1    0.33    0.39 
   0  14  -1    0.78    0.36 
   0  14  -1    0.61    0.41 
   1 -14   1    0.86    0.24 
  -1 -14  -1    0.39    0.18 
   1 -14   1    0.41    0.19 
   1 -14   1    0.73    0.25 
  -1 -14  -1    0.63    0.23 
  -1 -14  -1    0.49    0.20 
  -1 -14  -1    0.50    0.24 
  -1  14  -1    0.36    0.22 
   1  14   1    0.24    0.22 
   1  14   1    0.57    0.26 
   1  14   1    0.40    0.29 
   2 -14   1    9.13    0.81 
  -2 -14  -1    8.98    0.79 
   2 -14   1    7.84    0.82 
  -2 -14  -1    9.78    0.96 
   2 -14   1    8.16    0.76 
   2 -14   1    8.83    0.79 
   2  14   1   12.08    0.96 
   2  14   1   11.27    1.06 
  -2  14  -1   10.50    0.91 
  -3 -14  -1   31.85    1.84 
  -3 -14  -1   26.15    1.81 
   3 -14   1   29.11    1.88 
  -3 -14  -1   29.76    1.68 
  -3 -14  -1   32.10    1.96 
   3 -14   1   28.36    1.77 
   3 -14   1   34.12    1.84 
   3 -14   1   30.52    1.81 
   3  14   1   34.91    2.05 
  -3  14  -1   31.85    2.17 
  -3  14  -1   37.43    1.93 
   3  14   1   34.62    2.00 
  -3  14  -1   32.93    2.01 
   4 -14   1   16.59    1.05 
   4 -14   1   16.10    1.02 
   4 -14   1   14.88    1.11 
   4 -14   1   15.91    1.28 
   4  14   1   20.72    1.24 
   4  14   1   17.66    1.15 
  -4  14  -1   16.62    1.24 
  -4  14  -1   16.07    1.14 
   5 -14   1    3.74    0.33 
   4 -15  -1   18.63    1.15 
  -4 -15   1   15.76    1.15 
   4 -15  -1   19.49    1.13 
   4 -15  -1   19.65    1.13 
  -4  15   1   20.47    1.40 
   4  15  -1   23.09    1.31 
   3 -15  -1   11.18    0.82 
   3 -15  -1   10.42    0.83 
   3 -15  -1   10.19    0.80 
   3 -15  -1   10.74    0.84 
   3 -15  -1   10.97    0.88 
   3  15  -1   13.60    1.32 
   3  15  -1   11.32    1.00 
  -3  15   1   11.22    0.93 
   3  15  -1   10.72    0.84 
  -3  15   1   11.80    1.11 
   2 -15  -1    3.45    0.47 
   2 -15  -1    3.95    0.51 
  -2 -15   1    4.17    0.52 
   2 -15  -1    4.10    0.49 
   2 -15  -1    2.87    0.70 
   2 -15  -1    3.73    0.49 
  -2 -15   1    3.23    0.56 
   2  15  -1    4.07    0.66 
   2  15  -1    4.36    0.54 
  -2  15   1    4.28    0.50 
   2  15  -1    4.12    0.63 
  -2  15   1    5.02    0.60 
  -1 -15   1   18.12    1.27 
   1 -15  -1   15.62    1.27 
  -1 -15   1   19.55    1.46 
  -1 -15   1   18.49    1.24 
   1 -15  -1   18.40    1.24 
   1 -15  -1   15.85    1.16 
   1 -15  -1   17.56    1.18 
   1 -15  -1   16.09    1.26 
  -1  15   1   20.80    1.40 
  -1  15   1   19.02    1.35 
   1  15  -1   19.55    1.44 
   0 -15   1   44.54    2.48 
   0 -15   1   42.73    2.56 
   0 -15   1   44.37    2.59 
   0 -15  -1   48.92    2.75 
   0 -15  -1   49.86    3.10 
   0 -15   1   45.35    2.51 
   0 -15  -1   47.34    2.52 
   0 -15  -1   44.12    2.59 
   0 -15  -1   44.20    2.48 
   0 -15   1   46.87    2.72 
   0  15   1   53.91    2.91 
   0  15  -1   52.77    2.92 
   0  15   1   43.52    2.82 
   1 -15   1   25.19    1.91 
   1 -15   1   28.59    1.68 
  -1 -15  -1   28.91    1.77 
   1 -15   1   28.66    1.73 
   1 -15   1   27.39    1.68 
  -1 -15  -1   27.56    2.17 
  -1 -15  -1   26.27    1.71 
   1 -15   1   28.68    1.74 
  -1  15  -1   33.08    2.16 
   1  15   1   39.60    2.10 
   1  15   1   35.97    2.16 
   1  15   1   37.36    2.26 
  -2 -15  -1   36.36    2.08 
  -2 -15  -1   36.41    2.02 
  -2 -15  -1   36.09    2.17 
   2 -15   1   35.25    2.14 
   2 -15   1   35.65    2.06 
   2 -15   1   32.23    1.99 
  -2  15  -1   33.09    2.07 
   2  15   1   39.62    2.15 
   2  15   1   36.59    2.24 
   2  15   1   37.45    2.09 
   3 -15   1    7.31    0.63 
   3 -15   1    5.56    0.73 
   3 -15   1    7.47    0.63 
   3 -15   1    7.33    0.62 
  -3 -15  -1    6.41    0.79 
  -3  15  -1    8.48    0.55 
   3  15   1    8.33    0.75 
   3  15   1    6.50    0.78 
   3  15   1    8.95    0.95 
  -3  15  -1    8.09    0.78 
   4 -15   1    3.18    0.37 
  -4  15  -1    3.76    0.57 
   4  15   1    3.56    0.39 
   4 -16  -1    2.01    0.26 
  -4  16   1    1.72    0.31 
   3 -16  -1   27.21    1.59 
   3 -16  -1   24.44    1.61 
   3 -16  -1   29.68    1.57 
   3 -16  -1   28.03    1.56 
   3  16  -1   22.05    1.47 
  -3  16   1   24.71    1.48 
   2 -16  -1   25.30    1.55 
   2 -16  -1   26.42    1.57 
   2 -16  -1   25.11    1.57 
   2 -16  -1   27.91    1.72 
  -2 -16   1   26.76    1.50 
   2  16  -1   34.17    1.98 
  -2  16   1   31.78    1.90 
  -2  16   1   30.29    1.75 
   1 -16  -1   11.20    1.06 
   1 -16  -1    9.90    0.78 
   1 -16  -1    9.64    0.83 
  -1 -16   1   11.86    0.90 
  -1 -16   1   10.62    0.85 
   1 -16  -1   10.81    0.94 
   1 -16  -1   11.16    0.85 
   1  16  -1   12.43    0.98 
  -1  16   1   11.98    0.91 
  -1  16   1   10.45    0.87 
   0 -16  -1    5.44    0.58 
   0 -16   1    5.31    0.92 
   0 -16   1    5.14    0.62 
   0 -16  -1    5.74    0.51 
   0 -16   1    5.96    0.67 
   0 -16   1    5.32    0.57 
   0 -16  -1    6.31    0.74 
   0 -16  -1    6.32    0.62 
   0  16   1    7.44    0.70 
   0  16  -1    6.00    0.68 
   1 -16   1    0.89    0.29 
  -1 -16  -1    0.80    0.29 
  -1 -16  -1    0.87    0.28 
   1 -16   1    0.99    0.25 
   1 -16   1    0.73    0.23 
  -1 -16  -1    0.41    0.53 
   1 -16   1    0.96    0.30 
   1 -16   1    0.51    0.49 
   1  16   1    0.85    0.31 
  -1  16  -1    1.17    0.32 
  -1  16  -1    1.36    0.39 
  -2 -16  -1    8.86    0.67 
   2 -16   1    8.95    0.71 
  -2 -16  -1    9.28    0.75 
   2 -16   1    8.25    0.67 
   2 -16   1    9.23    0.70 
   2 -16   1    8.73    0.72 
   2  16   1   10.19    0.86 
   2  16   1   10.93    0.87 
  -2  16  -1    9.42    0.81 
  -2  16  -1    9.42    0.72 
   3 -16   1   13.80    0.89 
   3 -16   1   11.83    0.84 
   3 -16   1    9.99    0.90 
   3 -16   1   12.50    0.79 
   3  16   1   14.65    1.00 
  -3  16  -1   15.61    1.07 
   3 -17  -1    7.30    0.50 
  -3  17   1    7.06    0.55 
   2 -17  -1    0.26    0.20 
   2 -17  -1    0.25    0.13 
   2 -17  -1    0.19    0.19 
  -2  17   1    0.23    0.18 
   2  17  -1    0.19    0.20 
   1 -17  -1    2.69    0.36 
   1 -17  -1    2.05    0.40 
  -1 -17   1    3.32    0.39 
   1  17  -1    2.52    0.41 
  -1  17   1    2.70    0.38 
   0 -17   1   15.19    1.01 
   0 -17  -1   15.27    1.02 
   0 -17  -1   16.26    1.05 
   0  17  -1   18.63    1.22 
   0  17   1   18.65    1.21 
  -1 -17  -1   21.11    1.36 
   1 -17   1   20.40    1.24 
   1 -17   1   19.74    1.36 
  -1 -17  -1   19.68    1.19 
  -1  17  -1   22.74    1.33 
  -1  17  -1   19.98    1.31 
   1  17   1   24.24    1.42 
  -2  17  -1    8.62    0.68 
   2  17   1    8.76    0.71 
   1 -18  -1   16.80    0.98 
   1  18  -1   15.44    0.97 
   0 -18   1   -0.15    0.10 
   0 -18  -1    0.19    0.11 
   0  18  -1   -0.04    0.11 
   0  18   1    0.05    0.13 
   1 -18   1    1.38    0.20 
   1  18   1    0.30    0.14 
  -8   0   2    2.08    0.41 
  -8   0   2    1.98    0.41 
  -8   0   2    2.46    0.64 
  -7   0   2    0.17    0.23 
  -7   0   2    0.45    0.39 
   7   0  -2    0.58    0.22 
  -7   0   2    0.11    0.20 
  -7   0   2    0.40    0.22 
  -7   0   2    0.35    0.19 
  -6   0   2   28.92    1.83 
  -6   0   2   26.18    2.29 
  -6   0   2   26.65    1.86 
  -6   0   2   29.20    1.83 
  -6   0   2   28.14    1.70 
   5   0  -2  101.49    4.91 
  -5   0   2  104.44    5.16 
   5   0  -2   86.98    5.55 
   5   0  -2   87.50    5.27 
  -5   0   2  101.93    5.08 
  -5   0   2   99.61    5.17 
  -5   0   2  106.50    5.73 
  -5   0   2  106.99    5.22 
  -5   0   2   97.46    5.12 
  -5   0   2  103.16    5.06 
   4   0  -2   31.97    2.20 
   4   0  -2   38.76    2.20 
  -4   0   2   31.83    1.98 
  -3   0   2   55.28    3.16 
   3   0  -2   64.21    3.06 
   3   0  -2   63.11    3.20 
   3   0  -2   65.94    3.60 
   2   0  -2   18.37    1.00 
   2   0  -2   16.36    0.95 
  -2   0   2   16.16    0.95 
   1   0  -2   78.17    4.08 
   1   0  -2   87.78    4.11 
  -1   0   2   89.38    4.11 
   1   0  -2   88.80    4.14 
   0   0  -2   68.16    3.29 
   0   0  -2   64.06    3.25 
   0   0   2   69.20    3.38 
   0   0  -2   69.87    3.38 
   0   0  -2   69.77    3.41 
   0   0   2   69.98    3.44 
   0   0   2   68.91    3.30 
  -1   0  -2  738.16   38.96 
   1   0   2  756.24   38.79 
   2   0   2  339.43   16.50 
  -2   0  -2  342.76   16.20 
  -2   0  -2  338.98   16.14 
  -3   0  -2   79.07    3.85 
  -3   0  -2   74.18    3.83 
   3   0   2   73.46    3.74 
  -3   0  -2   71.08    3.86 
  -4   0  -2    4.73    0.56 
   4   0   2    3.75    1.04 
  -4   0  -2    4.59    0.63 
  -4   0  -2    5.87    0.95 
  -4   0  -2    3.34    0.59 
   5   0   2   18.15    1.21 
  -5   0  -2   17.82    1.67 
  -5   0  -2   15.23    1.32 
  -5   0  -2   17.13    1.43 
  -6   0  -2   52.59    3.19 
  -6   0  -2   48.24    3.17 
   6   0   2   57.07    2.97 
  -6   0  -2   53.69    3.47 
  -6   0  -2   55.13    3.18 
   7   0   2   36.14    2.28 
  -7   0  -2   35.08    2.21 
  -7   0  -2   40.95    2.39 
  -7   0  -2   38.60    2.16 
  -7   0  -2   35.24    2.19 
  -8  -1   2   18.78    1.26 
  -8  -1   2   18.71    1.50 
  -8  -1   2   17.23    1.17 
  -8   1   2   19.47    1.17 
  -8   1   2   18.71    1.51 
  -8   1   2   17.87    1.26 
  -8   1   2   18.78    1.19 
   7  -1  -2   53.59    2.97 
  -7  -1   2   52.14    3.09 
  -7  -1   2   57.54    3.66 
  -7  -1   2   58.85    3.22 
  -7  -1   2   53.90    2.92 
  -7  -1   2   57.47    3.07 
   7   1  -2   54.20    2.99 
  -7   1   2   54.23    3.26 
  -7   1   2   60.29    3.19 
  -7   1   2   60.82    3.21 
  -7   1   2   55.40    3.73 
  -6  -1   2   63.27    3.34 
  -6  -1   2   63.76    3.43 
  -6  -1   2   61.66    3.51 
  -6  -1   2   57.62    3.95 
  -6  -1   2   62.88    3.45 
  -6   1   2   58.58    4.05 
  -6   1   2   64.74    3.59 
  -6   1   2   65.63    3.49 
  -6   1   2   64.90    3.34 
  -6   1   2   61.19    3.47 
  -6   1   2   65.06    3.53 
   6   1  -2   60.35    3.36 
  -5  -1   2   48.57    2.64 
  -5  -1   2   49.86    2.55 
  -5  -1   2   47.40    2.62 
   5  -1  -2   38.71    3.06 
  -5  -1   2   45.03    2.62 
   5  -1  -2   42.14    2.71 
  -5  -1   2   48.17    2.61 
  -5  -1   2   44.01    3.03 
  -5   1   2   46.08    3.16 
  -5   1   2   51.89    2.73 
  -5   1   2   43.69    2.74 
   5   1  -2   43.24    2.82 
  -5   1   2   46.42    2.65 
  -5   1   2   49.15    2.57 
  -5   1   2   43.69    2.63 
   5   1  -2   47.77    2.46 
  -5   1   2   48.77    2.65 
  -5   1   2   46.18    2.69 
   4  -1  -2    7.84    0.91 
   4  -1  -2    8.00    0.55 
   4  -1  -2    9.02    0.74 
   4  -1  -2    8.38    0.56 
  -4   1   2    7.65    0.72 
   4   1  -2    9.18    0.78 
   4   1  -2    6.70    0.79 
   3  -1  -2   61.28    3.01 
   3  -1  -2   58.44    2.87 
   3  -1  -2   58.75    3.17 
  -3  -1   2   52.35    2.99 
   3  -1  -2   60.59    2.94 
  -3   1   2   48.33    2.68 
   3   1  -2   51.08    2.50 
   3   1  -2   46.81    2.52 
   3   1  -2   57.75    2.75 
   3   1  -2   52.99    2.80 
   2  -1  -2  109.22    5.30 
   2  -1  -2  110.85    5.26 
  -2   1   2  104.92    5.23 
   2   1  -2  111.12    5.24 
   2   1  -2  101.18    5.24 
   2   1  -2  114.13    5.27 
   1  -1  -2  511.04   25.25 
   1   1  -2  460.61   22.93 
  -1   1   2  405.05   22.76 
   1   1  -2  505.07   23.27 
   0  -1  -2   98.09    5.01 
   0  -1   2  117.28    5.12 
   0  -1   2  104.21    5.05 
   0  -1  -2   99.90    5.10 
   0   1  -2  101.41    4.69 
   0   1   2   83.19    4.53 
   0   1  -2   96.36    4.64 
   0   1   2   87.07    4.60 
   0   1   2   91.56    4.64 
   0   1  -2   97.94    4.52 
   0   1   2  105.68    4.46 
  -1  -1  -2   20.15    1.08 
   1  -1   2   19.35    1.16 
  -1  -1  -2   18.99    0.99 
   1  -1   2   17.27    0.96 
   1  -1   2   20.66    1.09 
  -1  -1  -2   18.46    1.00 
  -1  -1  -2   16.27    1.17 
   1  -1   2   20.15    1.24 
  -1   1  -2   18.14    1.06 
   1   1   2   19.70    1.24 
  -1   1  -2   21.06    1.00 
  -1   1  -2   19.61    1.11 
   2  -1   2   24.46    1.63 
   2  -1   2   27.52    1.45 
  -2  -1  -2   24.80    1.34 
  -2  -1  -2   25.90    1.42 
  -2  -1  -2   25.22    1.32 
  -2   1  -2   22.16    1.24 
  -2   1  -2   22.06    1.07 
   2   1   2   21.38    1.48 
   2   1   2   21.12    1.15 
   2   1   2   20.21    1.12 
  -2   1  -2   20.91    1.20 
  -3  -1  -2   87.65    4.51 
   3  -1   2   89.60    4.89 
  -3  -1  -2   92.49    4.47 
  -3  -1  -2   86.71    4.46 
   3  -1   2   82.59    4.34 
   3   1   2   93.74    4.96 
   3   1   2   88.44    4.40 
   3   1   2   83.48    4.33 
  -3   1  -2   83.36    4.38 
  -3   1  -2   93.65    4.52 
  -4  -1  -2  102.43    5.31 
  -4  -1  -2  103.49    5.29 
  -4  -1  -2  104.86    5.30 
  -4  -1  -2   97.78    5.19 
  -4  -1  -2   98.16    5.64 
   4   1   2   93.03    4.90 
   4   1   2  103.41    5.02 
  -4   1  -2  105.81    5.17 
  -4   1  -2   97.73    5.25 
  -4   1  -2   95.56    5.53 
  -4   1  -2  100.50    5.19 
  -5  -1  -2   29.03    2.18 
  -5  -1  -2   27.18    1.89 
  -5  -1  -2   25.67    2.12 
   5  -1   2   28.25    1.71 
  -5  -1  -2   27.73    1.92 
  -5   1  -2   19.54    1.47 
  -5   1  -2   18.70    1.42 
   5   1   2   21.07    1.33 
  -5   1  -2   19.71    1.81 
  -5   1  -2   18.34    1.54 
  -6  -1  -2    8.31    0.97 
  -6  -1  -2    9.09    0.98 
  -6  -1  -2    9.21    1.20 
  -6  -1  -2    8.42    0.98 
   6  -1   2   10.85    0.85 
  -6   1  -2    8.98    0.96 
  -6   1  -2    7.33    0.91 
  -6   1  -2   10.32    1.08 
   6   1   2   10.46    0.84 
  -6   1  -2    8.55    0.97 
  -6   1  -2    8.44    1.17 
  -7  -1  -2    1.61    0.53 
  -7  -1  -2    1.19    0.30 
   7  -1   2    0.94    0.26 
  -7  -1  -2    1.68    0.41 
  -7  -1  -2    1.54    0.39 
  -7   1  -2    1.54    0.40 
  -7   1  -2    1.09    0.31 
   7   1   2    1.22    0.33 
  -7   1  -2    1.23    0.40 
   7   1   2    0.90    0.32 
  -7   1  -2    1.95    0.40 
  -8  -2   2    9.98    1.02 
  -8  -2   2    8.54    0.74 
  -8  -2   2    8.47    0.77 
  -8   2   2    7.04    0.94 
  -8   2   2    7.87    0.77 
  -8   2   2    8.25    0.66 
  -8   2   2    8.00    0.94 
  -7  -2   2    0.11    0.19 
  -7  -2   2    0.24    0.20 
  -7  -2   2    0.04    0.35 
  -7  -2   2    0.28    0.23 
   7  -2  -2    0.34    0.34 
  -7  -2   2    0.08    0.21 
  -7   2   2   -0.12    0.35 
  -7   2   2    0.23    0.26 
   7   2  -2    0.19    0.16 
  -7   2   2    0.35    0.24 
  -7   2   2    0.19    0.17 
  -6  -2   2   16.07    1.72 
  -6  -2   2   17.05    1.35 
  -6  -2   2   17.99    1.21 
  -6  -2   2   17.61    1.26 
  -6  -2   2   16.45    1.28 
  -6   2   2   16.24    1.36 
  -6   2   2   16.67    1.23 
   6   2  -2   16.65    1.06 
  -6   2   2   15.95    1.14 
  -6   2   2   16.99    1.29 
  -6   2   2   16.15    1.81 
  -6   2   2   17.44    1.31 
  -5  -2   2   47.82    2.70 
  -5  -2   2   49.29    2.65 
  -5  -2   2   48.07    2.73 
  -5  -2   2   45.57    3.10 
  -5  -2   2   48.44    2.63 
  -5  -2   2   46.35    2.68 
  -5   2   2   53.09    2.91 
  -5   2   2   55.58    3.08 
  -5   2   2   58.48    3.12 
   5   2  -2   51.50    2.84 
  -5   2   2   55.71    3.34 
  -5   2   2   55.88    3.60 
  -5   2   2   55.24    3.09 
  -5   2   2   54.85    3.06 
  -5   2   2   53.14    3.17 
   5   2  -2   52.21    2.79 
  -5   2   2   57.71    3.03 
   4  -2  -2  197.20    8.86 
   4  -2  -2  180.05    8.58 
   4  -2  -2  181.42    9.20 
   4  -2  -2  158.84    8.64 
   4   2  -2  169.23    8.89 
   4   2  -2  191.93    8.89 
  -4   2   2  171.82    8.78 
   3  -2  -2   64.40    3.22 
   3  -2  -2   61.66    3.21 
   3  -2  -2   67.23    3.45 
   3  -2  -2   60.30    3.10 
   3   2  -2   47.65    2.54 
   3   2  -2   59.51    2.88 
  -3   2   2   53.13    2.81 
   3   2  -2   54.27    2.84 
   2  -2  -2   43.05    2.18 
   2  -2  -2   45.05    2.28 
  -2  -2   2   41.70    2.21 
   2  -2  -2   44.31    2.20 
  -2  -2   2   47.39    2.22 
  -2   2   2   39.75    2.09 
   2   2  -2   41.99    2.13 
   2   2  -2   37.26    2.03 
   2   2  -2   42.46    2.05 
  -1  -2   2    5.52    0.42 
  -1  -2   2    6.09    0.35 
   1  -2  -2    6.37    0.48 
  -1  -2   2    5.23    0.44 
   1  -2  -2    6.38    0.38 
  -1   2   2    5.71    0.37 
   1   2  -2    4.88    0.40 
  -1   2   2    5.86    0.36 
   1   2  -2    5.85    0.43 
   0  -2   2  359.09   17.12 
   1  -2   2  189.46   10.19 
  -1  -2  -2  230.79   10.16 
   1  -2   2  216.10   10.15 
   1  -2   2  214.71   10.38 
  -1  -2  -2  199.07   10.04 
  -1  -2  -2  220.53   10.35 
   1   2   2  173.51    9.08 
  -1   2  -2  201.19    9.21 
  -1   2  -2  201.57    9.05 
  -1   2  -2  189.46    9.16 
  -2  -2  -2  164.89    7.95 
   2  -2   2  176.15    8.10 
  -2  -2  -2  167.09    7.96 
   2  -2   2  158.09    8.29 
   2   2   2  145.99    7.33 
   2   2   2  163.02    7.78 
  -2   2  -2  144.55    7.44 
   2   2   2  158.52    7.36 
  -2   2  -2  153.50    7.45 
   3  -2   2  134.05    7.11 
   3  -2   2  133.41    6.69 
  -3  -2  -2  140.24    6.72 
  -3  -2  -2  133.07    6.74 
   3   2   2  128.99    6.61 
  -3   2  -2  143.82    6.80 
   3   2   2  145.28    7.25 
   3   2   2  133.32    6.62 
   3   2   2  132.08    6.61 
  -3   2  -2  135.52    6.75 
  -4  -2  -2    4.22    0.61 
  -4  -2  -2    3.73    0.61 
  -4  -2  -2    4.31    0.60 
   4  -2   2    3.60    0.53 
  -4  -2  -2    4.51    0.63 
  -4  -2  -2    3.56    0.79 
  -4  -2  -2    4.06    0.55 
   4  -2   2    2.76    0.87 
   4   2   2    3.99    0.43 
  -4   2  -2    2.87    0.48 
   4   2   2    3.08    0.37 
   4   2   2    3.63    0.42 
   4   2   2    2.97    0.84 
  -4   2  -2    3.48    0.89 
  -4   2  -2    3.19    0.62 
  -5  -2  -2   24.06    1.54 
  -5  -2  -2   23.87    1.96 
  -5  -2  -2   22.74    1.70 
   5  -2   2   23.38    1.53 
  -5  -2  -2   26.23    1.77 
  -5   2  -2   21.55    1.58 
  -5   2  -2   21.14    1.66 
  -5   2  -2   23.03    1.64 
  -5   2  -2   20.92    1.70 
   5   2   2   23.49    1.44 
  -5   2  -2   21.82    1.98 
  -6  -2  -2   49.23    3.06 
   6  -2   2   56.40    2.90 
  -6  -2  -2   48.16    3.06 
   6  -2   2   53.98    2.97 
  -6  -2  -2   50.24    3.14 
  -6  -2  -2   56.15    3.38 
   6   2   2   57.43    2.96 
  -6   2  -2   50.74    3.45 
  -6   2  -2   53.49    3.10 
  -6   2  -2   48.50    3.16 
  -6   2  -2   51.69    3.21 
  -6   2  -2   55.62    3.13 
  -7  -2  -2   42.84    2.41 
   7  -2   2   47.23    2.28 
  -7  -2  -2   41.21    2.41 
   7  -2   2   43.67    2.30 
  -7  -2  -2   37.05    2.33 
  -7  -2  -2   39.14    2.46 
  -7   2  -2   41.82    2.46 
  -7   2  -2   41.08    2.44 
  -7   2  -2   44.58    2.62 
  -8  -3   2   13.18    1.12 
  -8  -3   2   11.25    0.90 
  -8  -3   2   13.50    0.94 
  -8   3   2   14.16    1.04 
  -8   3   2   13.41    1.20 
  -8   3   2   12.55    0.90 
  -7  -3   2   26.96    1.63 
  -7  -3   2   27.43    1.79 
  -7  -3   2   29.53    2.21 
  -7  -3   2   25.21    1.73 
  -7  -3   2   26.93    2.22 
  -7   3   2   31.28    1.94 
  -7   3   2   28.43    1.92 
  -7   3   2   29.67    1.86 
  -7   3   2   24.51    2.24 
  -7   3   2   29.49    1.78 
   7   3  -2   27.49    1.65 
  -6  -3   2   37.34    2.17 
  -6  -3   2   36.29    2.19 
  -6  -3   2   39.66    2.32 
  -6  -3   2   33.95    2.23 
  -6  -3   2   37.05    2.74 
   6   3  -2   44.71    2.34 
  -6   3   2   42.40    2.63 
  -6   3   2   42.06    3.14 
  -6   3   2   43.12    2.77 
   6   3  -2   41.08    2.29 
   6   3  -2   38.58    2.27 
  -6   3   2   42.29    2.56 
  -6   3   2   43.80    2.56 
  -6   3   2   43.03    2.47 
  -5  -3   2   19.14    1.28 
  -5  -3   2   17.61    1.20 
   5  -3  -2   16.32    1.50 
  -5  -3   2   17.33    1.61 
  -5  -3   2   17.38    1.27 
  -5  -3   2   17.94    1.29 
  -5  -3   2   16.45    1.20 
  -5   3   2   19.57    1.48 
  -5   3   2   19.15    1.37 
  -5   3   2   19.66    1.59 
  -5   3   2   18.70    1.85 
  -5   3   2   18.90    1.40 
   5   3  -2   18.78    1.15 
  -5   3   2   19.03    1.39 
   5   3  -2   21.31    1.29 
  -5   3   2   18.92    1.30 
  -5   3   2   18.33    1.25 
  -4  -3   2    9.39    0.76 
  -4  -3   2    8.42    0.72 
   4  -3  -2    7.87    0.94 
   4  -3  -2    9.38    0.54 
  -4  -3   2    9.29    0.77 
   4  -3  -2    7.83    0.66 
  -4  -3   2    7.70    0.62 
   4  -3  -2    8.19    0.71 
   4   3  -2    6.76    0.53 
   4   3  -2    7.25    0.75 
  -4   3   2    8.19    0.77 
  -4   3   2    7.44    0.78 
   4   3  -2    6.56    0.71 
   3  -3  -2   82.91    3.86 
   3  -3  -2   70.47    3.64 
   3  -3  -2   77.67    4.04 
  -3  -3   2   70.24    3.84 
  -3  -3   2   75.94    3.72 
   3   3  -2   80.53    4.02 
  -3   3   2   73.51    3.95 
   2  -3  -2  366.11   18.06 
  -2  -3   2  374.71   18.09 
   2  -3  -2  400.47   17.96 
  -2   3   2  394.27   18.73 
   2   3  -2  435.31   18.69 
   2   3  -2  353.39   18.63 
  -1  -3   2  905.85   45.29 
   1   3  -2 1000.00   46.27 
  -1   3   2  840.01   44.91 
   0  -3   2   39.44    2.06 
   0  -3  -2   41.99    1.97 
   0  -3  -2   37.14    2.11 
   0   3   2   55.53    2.63 
   0   3  -2   51.79    2.83 
   0   3   2   52.23    2.82 
   0   3   2   56.96    2.66 
   1  -3   2   20.15    1.13 
   1  -3   2   18.65    1.09 
  -1  -3  -2   17.47    1.01 
  -1  -3  -2   19.72    1.28 
   1  -3   2   18.68    1.18 
  -1   3  -2   20.99    1.01 
   1   3   2   19.88    1.15 
  -1   3  -2   19.47    1.15 
   1   3   2   21.30    1.11 
   1   3   2   20.08    1.33 
  -1   3  -2   19.57    1.18 
  -2  -3  -2   46.58    2.29 
   2  -3   2   48.48    2.50 
   2  -3   2   46.14    2.67 
  -2  -3  -2   45.17    2.33 
  -2  -3  -2   46.23    2.35 
   2   3   2   57.84    2.79 
   2   3   2   50.37    3.12 
  -2   3  -2   56.85    2.90 
  -3  -3  -2  134.48    6.71 
   3  -3   2  120.13    6.60 
   3  -3   2  140.89    7.15 
   3  -3   2  137.44    6.74 
  -3  -3  -2  142.91    6.79 
   3   3   2  150.54    7.54 
   3   3   2  146.22    6.90 
   3   3   2  135.64    6.88 
   3   3   2  131.13    6.87 
  -3   3  -2  146.13    7.08 
  -4  -3  -2  187.30    9.31 
  -4  -3  -2  189.70    9.38 
  -4  -3  -2  176.16    9.58 
  -4  -3  -2  195.06    9.41 
   4  -3   2  201.38   10.10 
  -4  -3  -2  182.17    9.33 
   4  -3   2  182.19    9.20 
  -4  -3  -2  192.18    9.24 
   4   3   2  182.64    9.67 
  -4   3  -2  214.67   10.10 
   4   3   2  195.77    9.72 
   4   3   2  202.97    9.71 
  -4   3  -2  186.54   10.38 
   4   3   2  199.37   10.28 
   4   3   2  194.82   10.54 
  -4   3  -2  203.55    9.93 
  -4   3  -2  219.60    9.98 
   5  -3   2   91.72    4.64 
  -5  -3  -2   85.45    4.53 
  -5  -3  -2   90.33    4.74 
  -5  -3  -2   84.36    4.98 
  -5  -3  -2   84.41    4.73 
  -5   3  -2   79.85    4.68 
   5   3   2   87.96    4.37 
  -5   3  -2   84.06    4.59 
   5   3   2   87.15    4.60 
   5   3   2   87.25    4.33 
  -5   3  -2   88.84    5.18 
  -5   3  -2   84.79    4.60 
  -5   3  -2   77.23    4.69 
  -6  -3  -2   15.40    1.34 
   6  -3   2   17.75    1.17 
  -6  -3  -2   18.12    1.41 
  -6  -3  -2   17.02    1.53 
  -6  -3  -2   16.35    1.33 
   6  -3   2   15.93    1.20 
   6   3   2   14.42    1.05 
  -6   3  -2   12.53    1.22 
  -6   3  -2   14.05    1.46 
  -6   3  -2   12.82    1.22 
  -6   3  -2   13.61    1.14 
  -6   3  -2   13.49    1.22 
  -7  -3  -2   -0.09    0.17 
  -7  -3  -2    0.22    0.17 
   7  -3   2    0.02    0.17 
  -7  -3  -2   -0.10    0.16 
   7  -3   2    0.13    0.14 
  -7   3  -2    0.13    0.17 
  -7   3  -2   -0.13    0.13 
   7   3   2   -0.01    0.15 
   7   3   2    0.16    0.17 
  -7   3  -2    0.08    0.21 
  -8  -4   2   13.34    1.48 
  -8  -4   2    9.86    0.79 
  -8  -4   2   10.65    0.80 
  -8   4   2   11.90    0.84 
  -8   4   2   11.51    0.86 
  -8   4   2   11.95    1.21 
  -7  -4   2    1.05    0.29 
  -7  -4   2    1.37    0.30 
  -7  -4   2    1.45    0.41 
  -7  -4   2    0.99    0.39 
   7   4  -2    2.05    0.34 
  -7   4   2    2.28    0.43 
  -7   4   2    2.68    0.55 
  -6  -4   2   25.23    2.15 
  -6  -4   2   25.68    1.74 
  -6  -4   2   27.31    1.78 
  -6  -4   2   25.94    1.67 
  -6   4   2   20.89    1.74 
  -6   4   2   24.88    2.26 
  -6   4   2   21.33    1.58 
  -6   4   2   22.56    1.52 
  -6   4   2   20.97    1.78 
  -6   4   2   23.62    1.69 
   6   4  -2   24.79    1.40 
   6   4  -2   21.35    1.38 
  -6   4   2   22.70    1.62 
  -5  -4   2   75.00    3.91 
  -5  -4   2   73.41    3.78 
  -5  -4   2   72.41    3.88 
  -5  -4   2   66.77    4.27 
  -5  -4   2   72.57    3.83 
  -5   4   2   82.31    4.44 
   5   4  -2   79.85    4.17 
  -5   4   2   88.48    4.66 
  -5   4   2   83.45    4.34 
  -5   4   2   83.97    4.49 
  -5   4   2   78.39    4.43 
   5   4  -2   91.44    4.28 
  -5   4   2   83.46    5.12 
  -5   4   2   76.82    4.54 
  -5   4   2   79.83    4.34 
   4  -4  -2   93.99    5.45 
  -4  -4   2  100.47    5.05 
  -4  -4   2   97.00    5.04 
   4  -4  -2   97.62    5.02 
  -4  -4   2  107.84    5.06 
   4  -4  -2   99.84    5.05 
  -4  -4   2   97.74    4.90 
  -4  -4   2   96.66    4.88 
  -4   4   2  125.40    6.09 
   4   4  -2  113.14    6.10 
  -4   4   2  118.30    6.55 
  -4   4   2  118.15    5.98 
  -4   4   2  117.64    5.97 
   4   4  -2  112.02    6.02 
   3  -4  -2  138.90    6.95 
  -3  -4   2  154.84    7.12 
   3   4  -2  146.64    7.18 
   3   4  -2  140.07    7.07 
  -3   4   2  143.46    7.13 
   2  -4  -2   51.79    2.42 
   2  -4  -2   53.99    2.63 
   2  -4  -2   45.01    2.46 
  -2  -4   2   47.62    2.64 
   2   4  -2   55.82    2.70 
   2   4  -2   44.94    2.51 
  -1  -4   2  363.54   16.68 
  -1  -4   2  317.65   16.68 
  -1  -4   2  368.79   16.59 
   1  -4  -2  349.80   16.77 
  -1   4   2  334.96   15.48 
  -1   4   2  348.83   15.54 
   1   4  -2  296.52   15.52 
   0  -4   2   24.57    1.57 
   0  -4   2   26.09    1.52 
   0  -4  -2   32.09    1.49 
   0  -4  -2   26.24    1.62 
   0  -4   2   30.31    1.47 
   0  -4  -2   26.73    1.50 
   0   4   2   17.20    0.91 
   0   4  -2   15.70    1.09 
   0   4  -2   14.64    0.99 
   0   4   2   17.82    0.94 
   0   4   2   17.43    0.89 
   1  -4   2   52.22    2.76 
  -1  -4  -2   57.74    2.74 
   1  -4   2   50.33    3.00 
  -1  -4  -2   53.60    2.70 
   1  -4   2   56.70    2.83 
  -1   4  -2   57.04    2.72 
   1   4   2   60.44    3.16 
   1   4   2   56.78    2.89 
  -1   4  -2   52.96    2.96 
  -2  -4  -2  140.50    6.59 
   2  -4   2  125.58    6.79 
   2  -4   2  132.26    6.63 
  -2  -4  -2  138.17    6.64 
  -2  -4  -2  131.43    6.41 
   2  -4   2  130.61    6.56 
  -2  -4  -2  137.58    6.60 
   2   4   2  138.14    6.77 
   2   4   2  144.66    6.97 
  -2   4  -2  140.21    6.91 
   2   4   2  135.09    7.21 
   2   4   2  140.88    6.78 
   3  -4   2   36.82    2.19 
  -3  -4  -2   39.10    2.22 
   3  -4   2   38.71    2.51 
   3  -4   2   41.65    2.16 
   3  -4   2   34.10    2.06 
  -3  -4  -2   36.74    2.15 
   3   4   2   36.19    1.99 
  -3   4  -2   38.87    2.21 
   3   4   2   37.42    2.01 
  -3   4  -2   36.68    2.00 
   3   4   2   37.65    2.55 
   3   4   2   36.83    2.30 
   3   4   2   37.65    2.02 
  -4  -4  -2    0.72    0.24 
  -4  -4  -2    0.90    0.31 
  -4  -4  -2    1.01    0.32 
   4  -4   2    1.30    0.35 
  -4  -4  -2    1.03    0.27 
  -4  -4  -2    0.84    0.32 
  -4  -4  -2    0.49    0.37 
   4  -4   2    0.65    0.28 
   4   4   2    0.56    0.66 
   4   4   2    1.55    0.31 
  -4   4  -2    1.54    0.42 
  -4   4  -2    2.38    0.54 
   4   4   2    1.39    0.32 
  -4   4  -2    1.43    0.55 
  -4   4  -2    1.07    0.40 
  -4   4  -2    1.22    0.37 
   4   4   2    1.54    0.32 
  -5  -4  -2   20.59    1.55 
   5  -4   2   21.00    1.40 
  -5  -4  -2   21.48    1.50 
  -5  -4  -2   21.38    1.54 
  -5  -4  -2   19.23    1.73 
  -5  -4  -2   20.25    1.42 
   5  -4   2   23.43    1.50 
  -5  -4  -2   21.87    1.61 
   5   4   2   20.44    1.33 
   5   4   2   20.33    1.34 
   5   4   2   20.31    1.36 
  -5   4  -2   19.40    1.62 
  -5   4  -2   20.66    1.52 
  -5   4  -2   21.40    2.01 
  -5   4  -2   20.10    1.61 
  -5   4  -2   18.96    1.51 
  -6  -4  -2   52.02    3.09 
  -6  -4  -2   45.77    2.89 
  -6  -4  -2   49.42    2.93 
   6  -4   2   49.56    2.75 
  -6  -4  -2   47.59    2.84 
  -6   4  -2   46.64    2.95 
  -6   4  -2   51.51    2.98 
   6   4   2   49.06    2.75 
  -6   4  -2   50.27    2.78 
  -7  -4  -2   23.36    1.65 
  -7  -4  -2   29.19    1.68 
  -7  -4  -2   26.75    1.63 
   7  -4   2   27.25    1.49 
   7   4   2   29.82    1.70 
  -7   4  -2   31.30    1.85 
  -7   4  -2   30.85    1.84 
  -7   4  -2   30.31    1.81 
  -7   4  -2   30.13    1.95 
  -8  -5   2    9.77    0.88 
  -8  -5   2   11.41    0.78 
  -8  -5   2    9.98    0.71 
  -8   5   2   13.25    1.07 
  -8   5   2   12.92    0.86 
  -7  -5   2   25.50    1.59 
  -7  -5   2   27.22    1.73 
  -7  -5   2   27.23    2.04 
  -7  -5   2   26.68    1.69 
  -7   5   2   28.97    1.89 
   7   5  -2   29.27    1.65 
  -7   5   2   24.62    2.19 
  -7   5   2   30.88    2.05 
  -7   5   2   27.56    1.83 
  -6  -5   2   28.96    1.81 
  -6  -5   2   25.77    1.77 
  -6  -5   2   26.42    1.72 
  -6  -5   2   27.60    2.19 
   6   5  -2   25.29    1.63 
  -6   5   2   25.69    1.83 
  -6   5   2   27.40    1.94 
   6   5  -2   27.43    1.61 
   6   5  -2   28.36    1.63 
  -6   5   2   27.41    2.06 
  -6   5   2   28.34    1.85 
  -6   5   2   26.90    2.48 
  -5  -5   2   45.06    2.58 
   5  -5  -2   45.25    2.62 
  -5  -5   2   50.06    3.29 
  -5  -5   2   47.35    2.76 
  -5  -5   2   47.97    2.67 
  -5  -5   2   45.31    3.11 
  -5   5   2   48.36    2.76 
  -5   5   2   50.05    2.93 
   5   5  -2   52.32    2.74 
  -5   5   2   47.23    2.89 
  -5   5   2   48.38    2.82 
  -5   5   2   47.79    3.04 
  -5   5   2   55.29    3.15 
  -5   5   2   50.46    3.03 
  -5   5   2   48.09    3.63 
   5   5  -2   50.45    2.66 
   4  -5  -2   27.07    2.07 
  -4  -5   2   27.27    1.63 
  -4  -5   2   29.30    2.11 
  -4  -5   2   25.77    1.57 
  -4  -5   2   25.93    1.53 
   4  -5  -2   23.68    1.48 
   4  -5  -2   24.83    1.66 
  -4  -5   2   28.12    1.68 
  -4  -5   2   26.93    1.62 
   4  -5  -2   24.94    1.55 
  -4   5   2   28.13    1.90 
  -4   5   2   27.24    2.48 
  -4   5   2   31.51    1.89 
  -4   5   2   31.97    1.89 
   4   5  -2   29.28    2.00 
   4   5  -2   29.64    1.63 
  -4   5   2   30.98    1.93 
   4   5  -2   26.85    1.86 
  -3  -5   2   98.79    5.73 
  -3  -5   2  107.54    5.02 
   3  -5  -2   91.35    4.90 
   3  -5  -2  105.34    4.78 
  -3   5   2  127.53    6.22 
   3   5  -2  118.99    6.15 
   3   5  -2  121.34    6.26 
   3   5  -2  123.14    5.96 
   2  -5  -2  139.66    6.12 
  -2  -5   2  122.80    6.29 
  -2  -5   2  133.11    6.33 
  -2  -5   2  112.80    6.43 
   2  -5  -2  133.45    6.39 
   2  -5  -2  127.90    6.12 
   2   5  -2  119.53    6.05 
   2   5  -2  118.72    5.90 
  -2   5   2  124.44    6.01 
  -1  -5   2  462.15   22.05 
  -1   5   2  467.59   21.65 
  -1   5   2  429.96   21.60 
  -1   5   2  474.15   21.72 
   1   5  -2  456.35   21.79 
   0  -5   2   98.83    5.21 
   0  -5  -2  106.14    5.01 
   0  -5  -2  105.77    5.13 
   0  -5   2   99.42    5.14 
   0  -5   2  107.65    5.04 
   0   5   2  115.72    5.48 
   0   5   2  104.44    5.47 
   0   5  -2  113.87    5.76 
   0   5   2  119.90    5.52 
  -1  -5  -2    1.86    0.25 
   1  -5   2    1.87    0.29 
   1  -5   2    2.32    0.36 
  -1  -5  -2    1.62    0.22 
   1   5   2    2.74    0.47 
  -1   5  -2    2.81    0.19 
  -1   5  -2    2.84    0.56 
  -1   5  -2    2.77    0.41 
   1   5   2    3.32    0.35 
  -1   5  -2    2.57    0.18 
   2  -5   2   32.30    1.77 
  -2  -5  -2   28.59    1.74 
   2  -5   2   31.78    1.97 
  -2  -5  -2   27.58    1.54 
  -2  -5  -2   28.64    1.72 
   2  -5   2   28.71    1.75 
   2   5   2   36.19    1.94 
   2   5   2   37.65    1.97 
   2   5   2   37.28    2.40 
  -2   5  -2   35.61    2.10 
   2   5   2   36.10    1.97 
  -2   5  -2   36.37    1.96 
   2   5   2   38.48    2.14 
  -3  -5  -2  106.49    5.46 
   3  -5   2   99.89    5.29 
  -3  -5  -2  105.85    5.39 
  -3  -5  -2  104.29    5.38 
   3  -5   2  116.68    5.92 
   3  -5   2  100.37    5.46 
  -3  -5  -2  104.64    5.46 
   3  -5   2  109.98    5.37 
   3   5   2  119.06    5.88 
  -3   5  -2  126.04    6.13 
   3   5   2  124.38    5.90 
   3   5   2  114.84    6.54 
   3   5   2  109.52    5.84 
   3   5   2  128.24    6.28 
  -3   5  -2  115.04    6.21 
  -3   5  -2  116.65    6.10 
  -3   5  -2  114.72    5.84 
  -3   5  -2  122.72    6.67 
  -4  -5  -2  120.67    6.15 
  -4  -5  -2  116.75    6.13 
   4  -5   2  129.26    6.05 
  -4  -5  -2  119.71    6.01 
   4  -5   2  123.63    5.96 
  -4  -5  -2  118.24    6.05 
  -4  -5  -2  106.71    6.24 
  -4  -5  -2  108.56    5.99 
  -4   5  -2  112.80    6.22 
   4   5   2  116.72    5.84 
  -4   5  -2  122.66    6.12 
  -4   5  -2  107.12    6.02 
   4   5   2  122.77    5.88 
  -4   5  -2  111.64    5.79 
   4   5   2  119.05    5.85 
  -4   5  -2  114.64    6.67 
  -4   5  -2  123.49    6.18 
  -5  -5  -2   41.25    2.57 
   5  -5   2   45.59    2.46 
  -5  -5  -2   37.61    2.67 
  -5  -5  -2   38.78    2.50 
  -5  -5  -2   41.48    2.46 
   5  -5   2   42.68    2.37 
  -5  -5  -2   39.12    2.46 
  -5  -5  -2   41.82    2.41 
   5   5   2   46.46    2.62 
  -5   5  -2   45.61    2.45 
  -5   5  -2   46.01    2.91 
  -5   5  -2   48.98    3.42 
  -5   5  -2   45.60    2.86 
   5   5   2   48.73    2.69 
  -5   5  -2   50.57    2.99 
  -5   5  -2   46.53    3.00 
   5   5   2   53.19    2.71 
   6  -5   2   28.65    1.63 
   6  -5   2   28.53    1.66 
  -6  -5  -2   24.73    1.87 
   6  -5   2   28.24    2.00 
  -6  -5  -2   24.76    1.78 
  -6  -5  -2   24.87    1.70 
  -6  -5  -2   25.99    1.81 
   6   5   2   28.76    1.75 
  -6   5  -2   27.74    1.92 
  -6   5  -2   27.54    2.17 
  -6   5  -2   29.74    1.97 
   7  -5   2    1.66    0.27 
  -7  -5  -2    1.39    0.34 
   7   5   2    0.72    0.20 
  -7   5  -2    0.94    0.23 
  -7   5  -2    0.83    0.26 
  -7   5  -2    0.83    0.23 
  -7   5  -2    1.40    0.34 
  -8  -6   2    4.04    0.68 
  -8  -6   2    4.78    0.45 
  -8   6   2    4.05    0.58 
  -7  -6   2   -0.18    0.14 
  -7  -6   2    0.04    0.16 
  -7  -6   2   -0.04    0.23 
  -7  -6   2    0.03    0.22 
  -7   6   2    0.21    0.19 
  -7   6   2    0.13    0.19 
  -7   6   2    0.29    0.33 
   7   6  -2    0.17    0.12 
  -7   6   2    0.96    0.33 
  -6  -6   2   13.82    1.18 
  -6   6   2   12.58    1.35 
   6   6  -2   15.49    1.01 
  -6   6   2   12.36    1.35 
  -6   6   2   13.58    1.56 
  -6   6   2   13.01    1.29 
   6   6  -2   14.06    1.04 
   6   6  -2   16.08    1.03 
  -5  -6   2   53.51    2.92 
  -5  -6   2   52.62    3.38 
  -5  -6   2   47.50    2.87 
  -5  -6   2   49.89    2.82 
  -5  -6   2   54.23    2.95 
  -5   6   2   58.32    3.37 
  -5   6   2   53.72    3.41 
  -5   6   2   54.50    3.93 
  -5   6   2   51.64    3.23 
  -5   6   2   54.00    3.45 
   5   6  -2   64.39    3.13 
   5   6  -2   58.66    3.02 
  -5   6   2   58.46    3.45 
  -5   6   2   56.33    3.26 
  -4  -6   2  138.88    6.83 
  -4  -6   2  141.39    6.93 
  -4  -6   2  144.58    6.96 
  -4  -6   2  140.88    6.95 
  -4  -6   2  132.19    6.82 
   4  -6  -2  137.49    7.79 
   4  -6  -2  137.90    7.09 
  -4  -6   2  135.65    6.92 
   4   6  -2  156.53    7.42 
  -4   6   2  146.84    7.70 
  -4   6   2  149.44    7.65 
  -4   6   2  150.89    7.67 
   4   6  -2  152.38    7.34 
   4   6  -2  152.18    7.84 
  -4   6   2  157.13    7.60 
  -4   6   2  142.65    7.56 
  -4   6   2  141.09    8.22 
   3  -6  -2   46.43    2.65 
   3   6  -2   55.05    2.79 
   3   6  -2   53.89    3.10 
  -3   6   2   53.85    3.03 
  -2  -6   2    8.23    0.71 
  -2  -6   2    8.64    0.68 
   2  -6  -2    8.17    0.45 
  -2  -6   2    7.74    0.67 
   2   6  -2   14.23    0.88 
   2   6  -2   11.81    0.87 
   2   6  -2   14.42    1.04 
  -2   6   2   13.85    0.79 
  -2   6   2   13.78    0.99 
   1  -6  -2   25.10    1.26 
   1  -6  -2   22.33    1.44 
  -1  -6   2   23.68    1.43 
  -1  -6   2   24.83    1.57 
  -1  -6   2   23.60    1.31 
   1   6  -2   25.73    1.51 
  -1   6   2   22.88    1.31 
  -1   6   2   22.21    1.39 
  -1   6   2   21.81    1.27 
   0  -6   2  146.41    6.88 
   0  -6  -2  155.21    6.85 
   0  -6   2  128.87    7.00 
   0  -6  -2  138.69    6.99 
   0   6   2  134.52    6.53 
   0   6  -2  137.84    6.85 
   0   6  -2  131.47    6.44 
   1  -6   2  146.90    7.92 
  -1  -6  -2  162.22    7.91 
  -1  -6  -2  165.70    7.95 
  -1  -6  -2  173.16    7.97 
   1  -6   2  161.23    7.92 
  -1  -6  -2  175.81    7.88 
   1  -6   2  169.29    7.92 
  -1  -6  -2  161.72    7.97 
   1  -6   2  153.59    8.04 
   1   6   2  171.37    8.07 
  -1   6  -2  168.71    8.56 
   1   6   2  165.81    8.13 
  -1   6  -2  169.78    7.89 
  -1   6  -2  150.25    7.89 
   1   6   2  168.91    8.06 
  -1   6  -2  172.95    8.24 
   1   6   2  169.96    8.48 
   1   6   2  163.76    8.02 
  -1   6  -2  167.72    8.05 
  -2  -6  -2  100.16    4.92 
  -2  -6  -2  106.47    5.14 
   2  -6   2   98.37    5.01 
   2  -6   2   97.86    5.00 
  -2  -6  -2   95.68    5.05 
   2  -6   2  103.64    5.18 
   2  -6   2  102.68    5.38 
   2  -6   2   96.19    5.03 
   2   6   2   94.75    5.00 
   2   6   2   98.32    5.03 
  -2   6  -2  103.19    5.23 
  -2   6  -2  104.40    5.03 
   2   6   2  106.57    5.25 
   2   6   2  103.24    5.05 
   3  -6   2   44.59    2.50 
   3  -6   2   40.39    2.62 
  -3  -6  -2   47.47    2.58 
  -3  -6  -2   45.03    2.55 
  -3  -6  -2   46.54    2.64 
   3  -6   2   43.34    2.55 
  -3  -6  -2   44.53    2.50 
   3  -6   2   48.66    3.03 
  -3   6  -2   50.56    2.82 
  -3   6  -2   50.00    2.55 
   3   6   2   49.20    2.59 
   3   6   2   47.23    2.56 
   3   6   2   44.49    2.53 
   3   6   2   46.31    3.22 
   3   6   2   48.72    2.92 
  -3   6  -2   48.01    3.28 
   4  -6   2    1.73    0.40 
  -4  -6  -2    0.71    0.42 
  -4  -6  -2    0.81    0.28 
   4  -6   2    1.20    0.35 
   4  -6   2    0.77    0.32 
  -4  -6  -2    1.04    0.26 
  -4  -6  -2    1.15    0.57 
  -4  -6  -2    0.22    0.27 
   4   6   2    1.03    0.29 
   4   6   2    0.73    0.21 
   4   6   2    0.81    0.26 
  -4   6  -2    1.07    0.32 
  -4   6  -2    1.14    0.73 
  -4   6  -2    0.70    0.35 
  -5  -6  -2   14.00    1.11 
  -5  -6  -2   14.96    1.27 
   5  -6   2   14.76    1.12 
  -5  -6  -2   14.60    1.26 
  -5  -6  -2   11.21    1.28 
  -5  -6  -2   13.68    1.10 
   5  -6   2   14.69    1.08 
   5  -6   2   13.71    1.08 
  -5   6  -2   10.70    1.24 
   5   6   2   13.10    0.96 
  -5   6  -2   11.09    1.13 
   5   6   2   12.88    0.97 
  -5   6  -2   11.76    1.46 
   5   6   2   12.13    0.96 
  -5   6  -2   13.14    1.16 
  -5   6  -2   11.63    1.14 
  -5   6  -2   10.90    1.18 
  -6  -6  -2   30.90    2.00 
  -6  -6  -2   30.72    2.46 
  -6  -6  -2   28.12    1.84 
  -6  -6  -2   31.69    2.07 
   6  -6   2   34.38    1.85 
   6  -6   2   32.00    1.84 
   6  -6   2   30.79    1.85 
  -6   6  -2   31.76    2.14 
   6   6   2   35.08    1.98 
  -6   6  -2   32.32    2.11 
  -6   6  -2   34.03    2.40 
  -6   6  -2   34.03    2.15 
   7  -6   2   40.12    2.17 
   7  -6   2   35.28    1.93 
  -7   6  -2   38.22    2.11 
  -7   6  -2   40.47    2.12 
   7   6   2   40.26    2.13 
  -7   6  -2   35.02    2.10 
  -7  -7   2   21.67    1.35 
  -7  -7   2   22.06    1.65 
  -7  -7   2   21.31    1.35 
  -7  -7   2   22.10    1.41 
  -7   7   2   24.76    1.92 
  -7   7   2   23.05    1.58 
   7   7  -2   25.03    1.45 
  -7   7   2   25.78    1.60 
  -6  -7   2   59.62    3.14 
   6  -7  -2   50.02    2.88 
  -6  -7   2   57.79    3.08 
  -6  -7   2   52.19    3.05 
  -6  -7   2   57.74    3.56 
  -6   7   2   60.00    3.37 
  -6   7   2   55.33    3.91 
  -6   7   2   57.17    3.39 
   6   7  -2   64.50    3.17 
   6   7  -2   65.28    3.18 
   6   7  -2   56.16    3.17 
  -6   7   2   58.00    3.52 
  -6   7   2   53.97    3.38 
  -5  -7   2   22.46    1.90 
  -5  -7   2   22.49    1.51 
  -5  -7   2   21.49    1.50 
  -5  -7   2   21.72    1.47 
   5  -7  -2   20.28    1.48 
  -5  -7   2   20.70    1.40 
  -5   7   2   24.14    1.89 
   5   7  -2   25.79    1.51 
  -5   7   2   23.00    1.70 
  -5   7   2   23.63    1.85 
  -5   7   2   21.92    2.21 
   5   7  -2   25.56    1.57 
  -5   7   2   24.83    1.75 
  -5   7   2   25.21    1.86 
  -5   7   2   24.44    1.68 
  -4  -7   2    0.55    0.22 
  -4  -7   2    1.13    0.34 
  -4  -7   2    0.41    0.26 
  -4  -7   2    0.77    0.23 
   4  -7  -2    1.16    0.42 
  -4  -7   2    1.50    0.40 
   4   7  -2    1.01    0.27 
  -4   7   2    1.05    0.34 
  -4   7   2    1.01    0.56 
   4   7  -2    1.46    0.29 
  -4   7   2    1.12    0.33 
  -4   7   2    0.58    0.49 
  -4   7   2    0.36    0.45 
  -4   7   2    0.87    0.28 
  -4   7   2    0.79    0.28 
  -3  -7   2   17.89    1.22 
  -3  -7   2   16.95    1.26 
   3  -7  -2   16.86    1.03 
   3  -7  -2   17.09    1.27 
  -3  -7   2   17.60    1.21 
  -3  -7   2   16.36    1.25 
   3   7  -2   18.20    1.38 
  -3   7   2   19.06    1.85 
  -3   7   2   19.50    1.82 
   3   7  -2   17.00    1.07 
  -3   7   2   15.89    1.28 
  -3   7   2   17.07    1.33 
  -2  -7   2  124.40    6.14 
   2  -7  -2  125.52    6.23 
   2  -7  -2  115.43    5.96 
  -2  -7   2  129.19    5.99 
  -2  -7   2  121.40    6.00 
   2  -7  -2  117.57    5.84 
  -2   7   2  122.38    6.24 
  -2   7   2  128.72    6.48 
   2   7  -2  134.19    6.60 
   2   7  -2  128.70    6.26 
   1  -7  -2  166.91    8.31 
  -1  -7   2  178.39    8.33 
   1  -7  -2  179.06    8.24 
  -1  -7   2  172.55    8.48 
   1  -7  -2  164.23    8.49 
   1   7  -2  177.69    8.71 
  -1   7   2  184.32    8.78 
   1   7  -2  193.18    9.07 
  -1   7   2  169.59    8.88 
   1   7  -2  182.39    8.72 
   0  -7  -2   56.22    2.98 
   0  -7   2   58.29    3.12 
   0  -7  -2   56.36    2.93 
   0  -7   2   55.31    2.94 
   0  -7  -2   57.42    3.08 
   0  -7   2   62.14    2.94 
   0  -7  -2   57.96    2.89 
   0   7   2   56.08    2.91 
   0   7  -2   56.97    3.24 
   0   7   2   54.60    2.86 
   0   7   2   55.72    2.86 
   1  -7   2   26.84    1.53 
  -1  -7  -2   27.58    1.56 
   1  -7   2   26.07    1.67 
  -1  -7  -2   26.83    1.57 
   1  -7   2   23.44    1.63 
  -1  -7  -2   28.72    1.54 
  -1  -7  -2   25.61    1.57 
  -1   7  -2   29.98    1.49 
  -1   7  -2   29.52    1.82 
  -1   7  -2   29.86    1.46 
   1   7   2   28.78    1.71 
   1   7   2   30.70    1.65 
  -1   7  -2   30.02    2.11 
   1   7   2   29.49    1.64 
  -1   7  -2   27.37    1.61 
   2  -7   2   12.53    0.91 
  -2  -7  -2   12.29    0.92 
  -2  -7  -2   13.69    0.88 
  -2  -7  -2   12.93    1.00 
   2  -7   2   13.45    0.92 
  -2  -7  -2   12.12    0.95 
   2  -7   2   15.01    1.24 
   2  -7   2   13.31    1.07 
  -2  -7  -2   14.18    1.04 
   2  -7   2   11.41    0.90 
  -2  -7  -2   12.54    1.00 
   2   7   2   12.73    1.28 
   2   7   2   12.73    0.86 
   2   7   2   13.61    1.06 
   2   7   2   13.03    0.89 
  -2   7  -2   13.32    0.88 
  -2   7  -2   13.03    1.50 
   2   7   2   14.08    0.92 
  -3  -7  -2   41.03    2.28 
   3  -7   2   39.14    2.73 
  -3  -7  -2   38.46    2.35 
  -3  -7  -2   39.73    2.29 
   3  -7   2   39.33    2.20 
  -3  -7  -2   36.65    2.21 
   3  -7   2   38.16    2.21 
  -3  -7  -2   34.95    2.28 
   3  -7   2   38.06    2.18 
  -3   7  -2   34.41    2.70 
  -3   7  -2   34.73    1.96 
  -3   7  -2   38.82    2.28 
   3   7   2   34.22    1.96 
   3   7   2   34.26    2.67 
   3   7   2   37.69    2.58 
  -3   7  -2   32.71    2.16 
  -3   7  -2   31.75    2.29 
   3   7   2   38.01    2.02 
   4  -7   2   65.58    3.56 
  -4  -7  -2   66.49    3.74 
  -4  -7  -2   64.51    3.64 
  -4  -7  -2   61.51    3.80 
  -4  -7  -2   67.03    3.65 
   4  -7   2   70.71    3.60 
  -4  -7  -2   64.06    3.72 
   4  -7   2   71.04    3.63 
   4   7   2   60.29    3.49 
  -4   7  -2   58.59    3.82 
  -4   7  -2   69.00    3.52 
   4   7   2   69.28    3.59 
   4   7   2   73.81    3.59 
  -4   7  -2   68.94    3.81 
  -4   7  -2   70.35    3.52 
  -4   7  -2   64.72    4.33 
  -4   7  -2   65.61    3.82 
   5  -7   2   24.21    1.44 
  -5  -7  -2   17.76    1.42 
  -5  -7  -2   20.65    1.54 
  -5  -7  -2   21.26    1.47 
   5  -7   2   23.12    1.44 
  -5  -7  -2   19.16    1.64 
   5  -7   2   20.31    1.40 
  -5   7  -2   22.56    1.79 
   5   7   2   26.00    1.63 
  -5   7  -2   23.98    1.86 
   5   7   2   26.89    1.59 
  -5   7  -2   25.84    1.83 
   5   7   2   24.99    1.59 
  -5   7  -2   26.33    2.42 
   6  -7   2    2.78    0.40 
  -6  -7  -2    3.48    0.60 
  -6  -7  -2    2.39    0.52 
   6  -7   2    1.97    0.51 
  -6  -7  -2    2.78    0.52 
  -6   7  -2    2.85    0.51 
  -6   7  -2    2.91    0.53 
  -6   7  -2    2.48    0.69 
   6   7   2    2.36    0.50 
  -6   7  -2    3.26    0.54 
   6   7   2    3.38    0.43 
  -7   7  -2    0.40    0.13 
  -7   7  -2    0.41    0.15 
  -7   7  -2    0.14    0.21 
  -7  -8   2    1.53    0.40 
  -7  -8   2    0.85    0.30 
  -7  -8   2    0.84    0.21 
  -7  -8   2    1.14    0.29 
  -7   8   2    2.00    0.58 
   7   8  -2    0.91    0.21 
  -7   8   2    1.25    0.35 
  -7   8   2    1.29    0.37 
   6  -8  -2   13.18    0.96 
  -6  -8   2   14.72    1.07 
  -6  -8   2   14.85    1.13 
  -6  -8   2   15.03    1.41 
  -6  -8   2   15.29    1.17 
   6   8  -2   17.94    1.13 
  -6   8   2   14.70    1.35 
  -6   8   2   17.27    1.32 
  -6   8   2   14.29    1.38 
   6   8  -2   17.59    1.39 
  -6   8   2   16.01    1.26 
   6   8  -2   14.20    1.10 
  -6   8   2   15.37    1.66 
  -5  -8   2   33.18    2.02 
  -5  -8   2   34.46    2.11 
  -5  -8   2   33.37    2.07 
  -5  -8   2   34.22    2.01 
   5  -8  -2   31.91    1.89 
  -5  -8   2   36.55    2.54 
  -5   8   2   40.78    2.47 
  -5   8   2   36.08    2.50 
  -5   8   2   37.68    2.34 
   5   8  -2   39.83    2.26 
   5   8  -2   39.61    2.23 
  -5   8   2   39.57    2.65 
  -5   8   2   36.84    2.95 
   5   8  -2   39.97    2.20 
  -5   8   2   35.12    2.36 
  -4  -8   2   44.63    2.65 
  -4  -8   2   47.72    2.71 
   4  -8  -2   51.36    2.57 
   4   8  -2   66.25    3.35 
  -4   8   2   62.13    3.59 
  -4   8   2   57.67    3.59 
  -4   8   2   61.99    3.64 
  -4   8   2   55.23    4.31 
   4   8  -2   63.85    3.26 
  -4   8   2   62.28    3.90 
  -3  -8   2   72.09    3.65 
   3  -8  -2   58.92    3.41 
  -3  -8   2   65.58    3.57 
  -3  -8   2   64.17    3.52 
  -3  -8   2   68.02    3.61 
  -3  -8   2   73.22    3.65 
   3  -8  -2   72.27    3.85 
  -3   8   2   74.68    4.62 
  -3   8   2   73.94    4.16 
  -3   8   2   74.95    4.05 
   3   8  -2   76.80    3.86 
   3   8  -2   81.32    4.37 
   3   8  -2   71.39    3.88 
  -3   8   2   75.48    4.10 
  -2  -8   2   20.52    1.49 
  -2  -8   2   22.42    1.34 
  -2  -8   2   23.58    1.51 
   2  -8  -2   21.28    1.30 
   2  -8  -2   22.88    1.56 
  -2  -8   2   24.73    1.33 
  -2  -8   2   22.55    1.48 
   2   8  -2   22.57    1.34 
  -2   8   2   23.72    1.58 
  -2   8   2   24.92    1.59 
   2   8  -2   22.64    1.35 
   2   8  -2   24.58    1.69 
  -1  -8   2   26.51    1.51 
   1  -8  -2   27.36    1.72 
  -1  -8   2   25.73    1.52 
   1  -8  -2   25.35    1.48 
  -1  -8   2   27.33    1.50 
  -1  -8   2   26.67    1.57 
  -1  -8   2   28.31    1.79 
  -1   8   2   26.20    1.51 
   1   8  -2   25.81    1.45 
   1   8  -2   27.30    1.81 
   1   8  -2   25.47    1.45 
  -1   8   2   26.17    1.64 
   0  -8   2   98.42    4.93 
   0  -8   2   96.68    4.95 
   0  -8  -2  106.34    5.15 
   0  -8   2   98.65    4.90 
   0  -8   2  103.35    5.18 
   0  -8  -2   92.79    4.97 
   0   8   2  117.66    5.85 
   0   8  -2  125.45    5.84 
   0   8   2  120.02    5.85 
   0   8  -2  112.34    5.76 
  -1  -8  -2  123.21    6.14 
   1  -8   2  115.55    6.08 
   1  -8   2  123.81    6.12 
  -1  -8  -2  123.35    6.21 
   1  -8   2  123.27    6.34 
   1  -8   2  130.91    6.09 
  -1  -8  -2  128.46    6.20 
  -1  -8  -2  123.02    6.19 
  -1  -8  -2  119.06    6.09 
  -1   8  -2  132.36    6.51 
   1   8   2  124.92    6.45 
   1   8   2  127.08    6.51 
   1   8   2  130.53    6.67 
  -1   8  -2  143.53    7.40 
  -1   8  -2  140.82    6.72 
  -1   8  -2  138.57    6.78 
   1   8   2  128.69    6.53 
  -1   8  -2  130.60    6.30 
  -2  -8  -2  124.31    6.66 
  -2  -8  -2  130.67    6.74 
   2  -8   2  140.85    6.93 
   2  -8   2  133.68    6.58 
  -2  -8  -2  136.60    6.63 
  -2  -8  -2  130.08    6.56 
  -2  -8  -2  123.53    6.53 
   2  -8   2  134.41    6.62 
   2  -8   2  127.64    6.61 
  -2  -8  -2  134.96    6.66 
   2  -8   2  141.85    7.14 
  -2  -8  -2  137.44    6.75 
  -2   8  -2  139.97    7.12 
   2   8   2  146.18    7.01 
   2   8   2  140.72    7.25 
  -2   8  -2  153.97    7.34 
  -2   8  -2  156.47    7.38 
  -2   8  -2  139.89    7.78 
   2   8   2  150.63    7.33 
   2   8   2  126.36    6.99 
   2   8   2  135.01    7.03 
  -2   8  -2  137.43    6.99 
  -3  -8  -2   31.59    2.03 
  -3  -8  -2   33.08    1.97 
  -3  -8  -2   31.31    2.03 
  -3  -8  -2   29.39    1.88 
   3  -8   2   32.92    1.88 
  -3  -8  -2   31.37    1.98 
   3  -8   2   30.06    1.87 
   3  -8   2   30.82    1.86 
   3   8   2   38.64    2.17 
   3   8   2   34.26    2.45 
  -3   8  -2   38.70    2.50 
  -3   8  -2   42.66    2.53 
  -3   8  -2   39.75    2.19 
  -3   8  -2   38.15    2.25 
  -3   8  -2   33.79    2.34 
  -3   8  -2   39.34    2.91 
   3   8   2   41.89    2.24 
   3   8   2   43.48    2.28 
   4  -8   2    3.03    0.48 
  -4  -8  -2    3.00    0.56 
  -4  -8  -2    2.31    0.51 
   4  -8   2    3.79    0.54 
   4  -8   2    3.27    0.48 
  -4  -8  -2    3.18    0.56 
  -4  -8  -2    2.46    0.75 
  -4   8  -2    3.00    0.63 
   4   8   2    2.23    0.44 
  -4   8  -2    2.04    0.57 
  -4   8  -2    1.86    0.67 
  -4   8  -2    1.69    0.38 
  -4   8  -2    2.86    0.60 
  -4   8  -2    2.37    0.59 
   4   8   2    2.74    0.46 
   4   8   2    2.35    0.41 
   5  -8   2   21.88    1.36 
  -5  -8  -2   19.19    1.48 
  -5  -8  -2   20.95    1.41 
   5  -8   2   16.79    1.30 
   5  -8   2   18.53    1.34 
  -5  -8  -2   21.86    1.54 
  -5   8  -2   17.77    1.45 
   5   8   2   19.65    1.35 
   5   8   2   18.69    1.30 
  -5   8  -2   20.76    1.54 
  -5   8  -2   19.72    1.88 
  -5   8  -2   19.13    1.53 
  -5   8  -2   20.65    1.54 
   5   8   2   21.31    1.33 
   6  -8   2   26.45    1.44 
   6  -8   2   22.44    1.39 
  -6  -8  -2   21.72    1.48 
  -6   8  -2   25.50    1.73 
  -6   8  -2   21.81    1.54 
   6   8   2   23.19    1.44 
  -6   8  -2   26.66    1.55 
  -6   8  -2   23.08    2.30 
  -7  -9   2   27.78    2.08 
  -7  -9   2   24.51    1.44 
  -7   9   2   29.06    1.73 
   7   9  -2   31.60    1.62 
  -7   9   2   26.32    1.69 
  -6  -9   2   17.46    1.26 
  -6  -9   2   18.48    1.20 
   6  -9  -2   16.59    1.13 
  -6  -9   2   20.38    1.32 
  -6  -9   2   18.44    1.53 
  -6   9   2   20.68    1.49 
   6   9  -2   20.86    1.40 
   6   9  -2   22.41    1.36 
  -6   9   2   19.10    1.58 
  -6   9   2   22.21    1.85 
   6   9  -2   24.02    1.38 
  -6   9   2   23.61    1.58 
  -5  -9   2   14.04    1.16 
   5  -9  -2   13.15    0.97 
  -5  -9   2   15.33    1.48 
  -5   9   2   15.83    1.43 
   5   9  -2   19.00    1.23 
   5   9  -2   16.36    1.21 
  -5   9   2   16.23    1.81 
  -5   9   2   18.10    1.38 
  -5   9   2   17.50    1.39 
  -5   9   2   16.71    1.35 
   5   9  -2   17.78    1.18 
  -5   9   2   16.40    1.54 
  -4  -9   2   14.92    1.13 
  -4  -9   2   17.12    1.23 
  -4  -9   2   15.68    1.18 
  -4  -9   2   17.42    1.27 
   4  -9  -2   15.28    1.05 
   4   9  -2   14.43    1.11 
  -4   9   2   15.61    1.74 
  -4   9   2   15.91    1.40 
  -4   9   2   13.35    1.36 
  -4   9   2   16.76    1.28 
  -4   9   2   16.40    1.30 
   3  -9  -2   40.15    2.42 
  -3  -9   2   45.17    2.49 
  -3  -9   2   45.25    2.56 
   3  -9  -2   41.35    2.42 
   3  -9  -2   45.30    2.38 
  -3  -9   2   47.04    2.56 
  -3  -9   2   47.43    2.57 
  -3  -9   2   40.26    2.41 
  -3   9   2   45.11    2.79 
  -3   9   2   50.18    2.79 
  -3   9   2   48.41    2.70 
  -3   9   2   46.28    3.15 
  -3   9   2   46.65    2.45 
   3   9  -2   43.30    2.46 
   3   9  -2   41.45    2.50 
  -2  -9   2   65.76    3.70 
  -2  -9   2   70.77    3.74 
  -2  -9   2   62.31    3.71 
  -2  -9   2   70.90    3.85 
   2  -9  -2   74.25    3.57 
   2  -9  -2   64.08    3.57 
  -2  -9   2   73.17    3.63 
  -2  -9   2   70.77    3.58 
   2  -9  -2   67.59    3.60 
  -2  -9   2   73.60    3.57 
  -2   9   2   68.57    4.03 
   2   9  -2   59.35    3.68 
  -2   9   2   72.31    3.55 
   2   9  -2   68.63    3.41 
  -2   9   2   64.48    3.71 
   2   9  -2   66.07    3.46 
   2   9  -2   68.46    3.50 
   2   9  -2   68.85    3.94 
  -2   9   2   71.48    3.77 
  -1  -9   2  143.64    7.50 
  -1  -9   2  149.00    7.34 
  -1  -9   2  146.62    7.26 
  -1  -9   2  154.44    7.25 
  -1  -9   2  147.15    7.27 
   1  -9  -2  147.39    7.53 
   1  -9  -2  139.81    7.27 
  -1  -9   2  154.48    7.23 
   1  -9  -2  148.81    7.23 
  -1  -9   2  152.60    7.33 
   1  -9  -2  151.04    7.32 
   1  -9  -2  139.57    7.25 
  -1   9   2  147.64    7.62 
   1   9  -2  157.22    7.55 
   1   9  -2  164.38    8.14 
   1   9  -2  153.12    7.55 
  -1   9   2  160.09    7.83 
  -1   9   2  148.63    7.85 
   1   9  -2  162.44    7.58 
  -1   9   2  146.59    7.77 
   1   9  -2  162.98    7.86 
  -1   9   2  151.75    7.63 
   0  -9  -2   37.39    2.16 
   0  -9  -2   39.95    2.35 
   0  -9   2   37.01    2.10 
   0  -9  -2   36.48    2.18 
   0  -9   2   40.93    2.11 
   0  -9   2   42.05    2.19 
   0  -9   2   38.31    2.14 
   0  -9  -2   38.12    2.15 
   0  -9   2   38.89    2.17 
   0  -9   2   40.46    2.40 
   0   9  -2   46.33    3.05 
   0   9  -2   49.82    2.53 
   0   9  -2   49.12    3.25 
   0   9   2   47.92    2.68 
   0   9   2   50.08    2.69 
   0   9   2   50.00    2.58 
   0   9   2   44.93    2.54 
   0   9  -2   44.93    2.70 
   1  -9   2    3.44    0.45 
  -1  -9  -2    3.60    0.48 
  -1  -9  -2    4.37    0.54 
   1  -9   2    3.62    0.59 
  -1  -9  -2    3.85    0.52 
   1  -9   2    4.12    0.53 
  -1  -9  -2    4.28    0.55 
   1  -9   2    3.26    0.42 
  -1  -9  -2    3.54    0.46 
  -1  -9  -2    4.46    0.48 
   1  -9   2    4.53    0.51 
   1  -9   2    4.24    0.43 
  -1   9  -2    6.63    1.10 
  -1   9  -2    5.91    0.69 
   1   9   2    5.15    0.54 
   1   9   2    4.49    0.63 
   1   9   2    5.08    0.49 
   1   9   2    4.12    0.85 
   1   9   2    4.72    0.51 
  -1   9  -2    5.85    0.63 
   1   9   2    6.70    1.08 
  -1   9  -2    5.08    0.48 
   2  -9   2    3.43    0.81 
   2  -9   2    2.97    0.45 
  -2  -9  -2    3.07    0.54 
   2  -9   2    3.17    0.51 
   2  -9   2    3.20    0.43 
  -2  -9  -2    2.92    0.48 
  -2  -9  -2    2.17    0.47 
   2  -9   2    2.29    0.44 
  -2  -9  -2    3.58    0.56 
   2  -9   2    2.40    0.42 
  -2   9  -2    5.25    1.00 
   2   9   2    4.53    0.70 
  -2   9  -2    4.81    0.59 
   2   9   2    4.43    0.51 
  -2   9  -2    5.24    0.71 
  -2   9  -2    5.25    0.52 
   2   9   2    4.63    0.53 
   2   9   2    4.40    0.73 
   2   9   2    4.71    0.48 
  -3  -9  -2   82.64    4.81 
  -3  -9  -2   93.56    4.90 
   3  -9   2   90.94    4.65 
   3  -9   2   93.12    4.72 
   3  -9   2   89.28    4.68 
  -3  -9  -2   94.29    4.82 
  -3  -9  -2   89.37    4.81 
   3   9   2   97.75    4.90 
   3   9   2   94.65    4.86 
  -3   9  -2   96.07    5.67 
   3   9   2   87.16    5.10 
  -3   9  -2   98.14    4.92 
  -3   9  -2   93.83    4.82 
   3   9   2   93.32    4.79 
  -4  -9  -2   77.33    3.93 
   4  -9   2   72.32    3.81 
   4  -9   2   71.74    3.82 
  -4  -9  -2   65.75    3.92 
  -4  -9  -2   67.13    3.99 
   4  -9   2   72.09    3.82 
  -4   9  -2   72.64    3.80 
   4   9   2   69.39    3.83 
  -4   9  -2   70.47    4.09 
  -4   9  -2   79.10    4.18 
  -4   9  -2   70.33    4.58 
   4   9   2   72.29    3.89 
  -4   9  -2   70.89    4.19 
  -4   9  -2   81.95    4.18 
   5  -9   2    9.31    0.75 
   5  -9   2    7.62    0.76 
  -5  -9  -2    6.99    1.17 
  -5  -9  -2    8.40    1.34 
   5  -9   2    8.15    0.79 
  -5  -9  -2    7.97    0.85 
  -5  -9  -2    8.65    0.80 
  -5   9  -2    9.69    1.23 
  -5   9  -2    9.18    0.94 
  -5   9  -2    9.32    0.92 
   5   9   2    8.57    0.78 
  -5   9  -2    9.35    0.91 
  -5   9  -2    8.24    0.92 
   5   9   2    9.48    0.77 
   5   9   2    7.94    0.79 
   6  -9   2    9.57    0.75 
   6  -9   2   12.60    0.80 
  -6   9  -2   12.38    0.91 
  -6   9  -2   12.86    1.08 
  -6   9  -2   10.97    0.93 
  -7  10   2    0.25    0.15 
  -7  10   2   -0.06    0.13 
  -7  10   2   -0.05    0.24 
   6 -10  -2    4.98    0.81 
   6 -10  -2    6.73    0.58 
  -6 -10   2    5.51    0.67 
  -6 -10   2    7.86    0.69 
   6  10  -2    9.57    0.73 
  -6  10   2    9.58    1.10 
  -6  10   2    8.76    0.84 
   6  10  -2   10.03    0.74 
  -6  10   2    8.65    0.81 
   6  10  -2    7.90    0.72 
  -6  10   2    9.73    0.92 
  -5 -10   2   37.52    2.27 
  -5 -10   2   35.14    2.22 
   5 -10  -2   39.97    2.12 
  -5 -10   2   37.73    2.60 
   5 -10  -2   37.32    2.11 
  -5 -10   2   35.75    2.11 
  -5  10   2   46.92    2.82 
  -5  10   2   47.92    2.87 
   5  10  -2   48.38    2.66 
   5  10  -2   46.25    2.60 
  -5  10   2   47.83    2.96 
   5  10  -2   47.41    2.68 
  -5  10   2   47.75    3.23 
   4 -10  -2   55.56    3.07 
  -4 -10   2   59.98    3.27 
   4 -10  -2   60.50    3.08 
  -4 -10   2   55.30    3.08 
  -4 -10   2   55.75    3.17 
   4  10  -2   59.95    3.22 
  -4  10   2   60.87    3.46 
   4  10  -2   58.16    3.23 
  -4  10   2   57.21    3.46 
  -4  10   2   56.90    3.48 
  -4  10   2   64.97    3.95 
   4  10  -2   55.24    3.14 
  -4  10   2   59.55    3.59 
  -4  10   2   59.13    3.37 
  -3 -10   2   24.63    1.57 
  -3 -10   2   21.16    1.46 
  -3 -10   2   24.01    2.10 
  -3 -10   2   23.11    1.61 
  -3 -10   2   25.24    1.64 
   3 -10  -2   24.52    1.51 
   3 -10  -2   25.91    1.48 
  -3 -10   2   21.36    1.59 
   3 -10  -2   24.07    1.48 
  -3  10   2   28.74    1.99 
   3  10  -2   23.37    1.89 
  -3  10   2   27.49    1.90 
  -3  10   2   28.76    1.90 
   3  10  -2   26.58    1.62 
  -3  10   2   29.41    1.84 
   3  10  -2   26.30    1.66 
  -2 -10   2   27.85    1.56 
  -2 -10   2   25.14    1.70 
  -2 -10   2   26.26    1.59 
   2 -10  -2   29.12    1.57 
  -2 -10   2   24.40    1.72 
   2 -10  -2   23.64    1.55 
  -2 -10   2   24.64    1.70 
   2 -10  -2   22.41    1.54 
  -2 -10   2   27.71    1.54 
  -2 -10   2   26.51    1.95 
   2  10  -2   25.03    1.51 
  -2  10   2   21.60    1.59 
   2  10  -2   23.00    1.71 
  -2  10   2   25.50    1.55 
  -2  10   2   26.91    1.76 
  -2  10   2   24.44    1.73 
   2  10  -2   25.21    1.47 
  -2  10   2   26.21    1.96 
  -1 -10   2    3.15    0.46 
   1 -10  -2    3.23    0.47 
   1 -10  -2    3.46    0.59 
  -1 -10   2    2.41    0.48 
  -1 -10   2    3.03    0.58 
   1 -10  -2    3.08    0.47 
   1 -10  -2    3.67    0.44 
  -1 -10   2    2.93    0.37 
  -1 -10   2    3.04    0.47 
   1 -10  -2    2.51    0.44 
  -1 -10   2    3.02    0.38 
  -1 -10   2    3.30    0.51 
   1  10  -2    4.78    0.68 
  -1  10   2    4.52    0.63 
   1  10  -2    5.33    0.50 
   1  10  -2    4.69    0.46 
   1  10  -2    4.46    0.45 
   1  10  -2    5.83    0.88 
  -1  10   2    3.96    0.57 
  -1  10   2    4.00    0.55 
  -1  10   2    4.62    0.54 
  -1  10   2    3.76    0.69 
   0 -10  -2   16.19    1.13 
   0 -10  -2   15.60    1.08 
   0 -10   2   17.92    1.07 
   0 -10   2   16.63    1.12 
   0 -10   2   16.81    1.14 
   0 -10  -2   16.00    1.11 
   0 -10  -2   16.18    1.11 
   0 -10   2   18.02    1.13 
   0 -10   2   16.44    1.14 
   0 -10  -2   14.32    1.13 
   0 -10   2   16.06    1.34 
   0 -10  -2   17.27    1.33 
   0  10   2   13.08    1.98 
   0  10  -2   17.26    1.65 
   0  10  -2   17.17    1.07 
   0  10   2   17.39    1.12 
   0  10  -2   16.61    1.25 
   0  10   2   16.56    1.22 
   0  10  -2   15.32    1.05 
   0  10   2   15.95    1.10 
   0  10  -2   15.99    1.04 
  -1 -10  -2   94.80    4.76 
   1 -10   2   96.69    4.83 
  -1 -10  -2   93.54    4.76 
  -1 -10  -2   93.01    4.83 
  -1 -10  -2   93.08    4.82 
  -1 -10  -2   93.70    5.02 
   1 -10   2   87.78    4.77 
   1 -10   2   98.89    4.72 
   1 -10   2   96.13    4.73 
  -1 -10  -2   85.85    4.86 
   1 -10   2   93.82    4.79 
   1  10   2  102.04    5.61 
   1  10   2   87.69    5.33 
  -1  10  -2  113.25    5.87 
  -1  10  -2  102.24    5.04 
  -1  10  -2  102.03    5.22 
   1  10   2   97.41    4.94 
  -1  10  -2   89.61    5.12 
   1  10   2  100.44    5.24 
   1  10   2  104.19    5.08 
  -1  10  -2  100.87    5.36 
  -2 -10  -2   67.52    3.54 
   2 -10   2   63.28    3.27 
  -2 -10  -2   62.56    3.63 
  -2 -10  -2   62.43    3.42 
   2 -10   2   59.50    3.33 
   2 -10   2   56.45    3.25 
   2 -10   2   61.38    3.36 
  -2 -10  -2   60.07    3.23 
   2 -10   2   65.24    3.46 
   2  10   2   68.05    3.36 
   2  10   2   66.54    3.68 
  -2  10  -2   57.78    3.56 
  -2  10  -2   61.78    3.39 
  -2  10  -2   64.81    3.73 
  -2  10  -2   66.87    3.59 
   2  10   2   66.77    3.45 
   2  10   2   61.32    3.43 
  -3 -10  -2    7.14    0.75 
   3 -10   2    7.33    0.67 
   3 -10   2    6.47    0.70 
  -3 -10  -2    6.56    0.73 
  -3 -10  -2    6.85    0.80 
   3 -10   2    7.27    0.76 
   3 -10   2    8.04    0.78 
  -3  10  -2   10.32    0.90 
  -3  10  -2   10.58    1.01 
   3  10   2   11.52    0.91 
   3  10   2   11.18    0.83 
  -3  10  -2   11.46    1.15 
  -3  10  -2   10.48    0.85 
   3  10   2    8.00    1.01 
   3  10   2    9.43    0.87 
  -3  10  -2   10.68    1.38 
  -4 -10  -2    0.53    0.22 
  -4 -10  -2    1.12    0.42 
   4 -10   2    0.38    0.17 
  -4 -10  -2    0.51    0.35 
   4 -10   2    0.45    0.21 
   4 -10   2    0.50    0.27 
  -4 -10  -2    0.43    0.22 
   4 -10   2    0.08    0.27 
   4 -10   2    0.46    0.22 
   4  10   2    1.47    0.36 
   4  10   2    0.93    0.32 
  -4  10  -2    0.44    0.38 
   4  10   2    0.76    0.22 
  -4  10  -2    0.70    0.31 
  -4  10  -2    0.47    0.19 
  -4  10  -2    1.21    0.49 
  -5 -10  -2   10.62    0.98 
   5 -10   2    9.98    0.83 
   5 -10   2   11.65    0.87 
  -5 -10  -2   11.22    0.90 
  -5  10  -2    9.52    1.10 
  -5  10  -2   10.34    0.94 
  -5  10  -2   10.33    0.92 
   5  10   2   10.45    0.86 
   5  10   2   10.84    0.80 
   5  10   2   10.04    0.82 
   6 -10   2   14.37    0.96 
   6 -10   2   16.36    0.95 
  -6  10  -2   16.58    1.08 
  -6  10  -2   13.55    0.95 
  -6  10  -2   17.38    1.16 
  -6 -11   2   21.07    1.48 
   6 -11  -2   20.55    1.20 
  -6  11   2   20.74    1.41 
   6  11  -2   18.74    1.28 
  -6  11   2   22.08    1.43 
  -6  11   2   22.17    1.48 
   6  11  -2   24.36    1.32 
  -6  11   2   22.73    1.55 
   5 -11  -2    2.09    0.42 
  -5 -11   2    2.50    0.61 
  -5 -11   2    2.28    0.48 
   5 -11  -2    2.38    0.35 
   5  11  -2    3.81    0.48 
   5  11  -2    4.20    0.55 
  -5  11   2    4.02    0.61 
  -5  11   2    3.73    0.67 
  -5  11   2    2.94    0.75 
   5  11  -2    2.90    0.42 
  -5  11   2    3.89    0.57 
   4 -11  -2    9.25    0.88 
   4 -11  -2   11.96    0.86 
  -4 -11   2   10.48    1.01 
   4  11  -2   11.23    0.90 
  -4  11   2   12.56    1.10 
  -4  11   2   12.00    1.65 
   4  11  -2   10.13    0.90 
  -4  11   2   11.89    1.28 
  -4  11   2   10.78    0.99 
   4  11  -2   10.87    0.87 
  -4  11   2    9.84    1.05 
   3 -11  -2   32.92    1.85 
   3 -11  -2   31.37    1.86 
  -3 -11   2   30.63    2.02 
  -3 -11   2   30.77    1.92 
   3 -11  -2   29.72    1.85 
  -3  11   2   35.65    2.27 
   3  11  -2   34.37    1.96 
  -3  11   2   35.61    2.47 
   3  11  -2   31.51    2.21 
  -3  11   2   32.21    2.25 
  -3  11   2   35.58    2.17 
   3  11  -2   36.17    2.03 
   3  11  -2   31.62    2.00 
  -3  11   2   34.55    2.24 
  -3  11   2   32.31    1.91 
  -2 -11   2  104.11    5.01 
  -2 -11   2   87.05    5.00 
  -2 -11   2   90.64    5.07 
   2 -11  -2   97.16    5.00 
   2 -11  -2   99.66    4.89 
  -2 -11   2   94.48    5.02 
  -2  11   2  110.05    6.58 
  -2  11   2  106.86    5.38 
  -2  11   2  110.71    5.90 
   2  11  -2  103.01    5.31 
   2  11  -2   93.88    5.56 
   2  11  -2  106.29    5.34 
   2  11  -2  106.57    5.27 
  -2  11   2  105.27    5.61 
  -1 -11   2   94.37    4.65 
  -1 -11   2   92.28    4.78 
  -1 -11   2   91.44    4.67 
  -1 -11   2   92.09    4.74 
   1 -11  -2   99.65    4.77 
   1 -11  -2   90.85    4.80 
  -1 -11   2   92.29    4.70 
   1 -11  -2   92.39    4.71 
  -1 -11   2   90.86    4.84 
  -1 -11   2   91.88    4.71 
   1 -11  -2   82.27    4.65 
   1  11  -2   98.23    4.91 
   1  11  -2   96.19    4.89 
  -1  11   2   99.21    5.19 
   1  11  -2  102.29    4.89 
  -1  11   2   96.49    4.95 
  -1  11   2   91.63    5.23 
   1  11  -2   97.02    4.83 
  -1  11   2   84.40    5.01 
  -1  11   2   99.08    5.04 
   1  11  -2  102.69    5.20 
  -1  11   2   97.99    4.96 
   0 -11  -2   32.31    1.96 
   0 -11   2   32.43    1.94 
   0 -11   2   37.02    1.90 
   0 -11   2   32.31    1.97 
   0 -11  -2   31.34    2.02 
   0 -11   2   34.45    1.97 
   0 -11   2   32.73    1.88 
   0 -11  -2   30.43    1.91 
   0 -11   2   34.67    2.04 
   0 -11  -2   31.50    1.93 
   0 -11  -2   34.98    1.99 
   0  11   2   31.93    2.28 
   0  11   2   35.58    2.02 
   0  11   2   32.82    2.09 
   0  11  -2   33.64    2.16 
   0  11  -2   35.62    1.95 
   0  11  -2   33.65    1.93 
   0  11   2   34.45    1.99 
   1 -11   2    7.74    0.66 
   1 -11   2    8.36    0.74 
  -1 -11  -2    7.92    0.77 
  -1 -11  -2    7.88    0.71 
   1 -11   2    7.66    0.78 
   1 -11   2    8.10    0.69 
  -1 -11  -2    7.72    0.81 
  -1  11  -2    7.85    0.89 
   1  11   2    7.51    0.71 
  -1  11  -2    7.85    0.68 
  -1  11  -2    9.98    1.62 
   1  11   2    7.60    0.71 
  -1  11  -2    5.87    0.79 
  -1  11  -2    8.15    0.83 
   1  11   2    6.18    0.96 
   2 -11   2   36.89    1.98 
   2 -11   2   33.32    2.07 
  -2 -11  -2   33.75    1.91 
  -2 -11  -2   36.81    2.23 
   2 -11   2   34.56    2.05 
  -2 -11  -2   33.47    2.05 
   2 -11   2   31.27    1.94 
  -2  11  -2   38.62    2.43 
  -2  11  -2   34.17    2.19 
   2  11   2   38.38    2.37 
   2  11   2   33.38    2.12 
   2  11   2   35.97    2.00 
  -2  11  -2   36.24    2.70 
  -2  11  -2   36.85    2.25 
   3 -11   2   66.47    3.53 
   3 -11   2   70.61    3.65 
  -3 -11  -2   64.90    3.74 
  -3 -11  -2   67.92    4.39 
  -3 -11  -2   64.48    3.56 
   3 -11   2   71.03    3.64 
   3 -11   2   63.20    3.50 
  -3 -11  -2   65.98    3.67 
   3  11   2   67.35    3.81 
  -3  11  -2   82.44    4.26 
  -3  11  -2   74.64    4.02 
  -3  11  -2   72.90    3.81 
  -3  11  -2   66.29    3.95 
  -3  11  -2   75.07    4.51 
   3  11   2   68.61    4.05 
   3  11   2   72.59    3.73 
  -3  11  -2   68.26    3.82 
   4 -11   2   55.92    2.93 
  -4 -11  -2   53.45    3.04 
  -4 -11  -2   58.57    3.44 
  -4 -11  -2   47.20    3.36 
   4 -11   2   53.08    2.91 
   4 -11   2   49.06    2.88 
   4  11   2   55.89    3.02 
  -4  11  -2   53.41    3.16 
   4  11   2   55.73    3.01 
   4  11   2   51.53    3.20 
  -4  11  -2   54.72    3.10 
  -4  11  -2   55.51    2.84 
   4  11   2   54.30    3.04 
  -4  11  -2   54.50    3.50 
  -5 -11  -2   18.25    1.20 
   5 -11   2   17.86    1.22 
   5 -11   2   21.09    1.23 
   5 -11   2   19.43    1.23 
  -5  11  -2   17.30    1.18 
  -5  11  -2   14.66    1.54 
   5  11   2   17.57    1.17 
   5  11   2   16.32    1.11 
  -5  11  -2   19.15    1.26 
   6 -11   2    3.52    0.35 
  -6  11  -2    3.81    0.41 
  -6  11  -2    3.41    0.42 
  -6 -12   2    3.69    0.52 
   6 -12  -2    4.60    0.53 
  -6  12   2    4.46    0.75 
  -6  12   2    5.61    0.62 
   6  12  -2    6.32    0.52 
   6  12  -2    5.88    0.64 
  -6  12   2    5.28    0.55 
   5 -12  -2   18.95    1.22 
  -5 -12   2   20.89    1.56 
   5 -12  -2   20.40    1.25 
   5  12  -2   25.84    1.48 
  -5  12   2   25.06    1.79 
   5  12  -2   22.83    1.53 
  -5  12   2   25.26    1.63 
  -5  12   2   26.01    1.67 
  -5  12   2   23.00    1.68 
   5  12  -2   24.57    1.52 
   4 -12  -2   51.99    3.01 
   4 -12  -2   51.42    2.88 
   4 -12  -2   54.72    2.90 
   4 -12  -2   56.17    2.92 
  -4 -12   2   52.97    3.04 
   4  12  -2   58.41    3.29 
  -4  12   2   62.42    3.51 
  -4  12   2   61.78    3.63 
   4  12  -2   62.14    3.22 
  -4  12   2   60.58    3.45 
  -4  12   2   60.21    3.52 
   4  12  -2   59.68    3.27 
  -4  12   2   59.59    3.40 
   3 -12  -2   18.35    1.19 
   3 -12  -2   18.16    1.21 
   3 -12  -2   15.88    1.18 
  -3 -12   2   16.55    1.23 
  -3 -12   2   15.60    1.31 
  -3  12   2   16.74    1.41 
  -3  12   2   15.40    1.23 
  -3  12   2   15.71    1.47 
  -3  12   2   14.75    1.01 
   3  12  -2   16.15    1.06 
  -3  12   2   15.12    1.30 
   3  12  -2   14.93    1.10 
   3  12  -2   13.25    1.32 
   3  12  -2   15.34    1.16 
  -3  12   2   14.38    1.31 
   2 -12  -2    9.54    0.83 
   2 -12  -2   10.00    0.84 
  -2 -12   2    8.67    0.82 
  -2 -12   2    9.89    1.01 
   2 -12  -2    9.18    0.87 
  -2 -12   2    8.16    1.09 
   2 -12  -2    9.24    0.80 
   2  12  -2    8.96    0.74 
  -2  12   2    9.45    1.08 
  -2  12   2   10.40    1.02 
   2  12  -2   10.07    0.80 
  -2  12   2   10.11    1.02 
   2  12  -2    9.27    0.81 
  -2  12   2   10.17    0.85 
  -2  12   2    8.17    0.86 
   2  12  -2    9.88    1.01 
  -1 -12   2    4.25    0.61 
  -1 -12   2    4.91    0.72 
  -1 -12   2    5.47    0.69 
   1 -12  -2    5.01    0.61 
  -1 -12   2    5.52    0.54 
   1 -12  -2    6.13    0.64 
  -1 -12   2    5.44    0.62 
   1 -12  -2    5.58    0.67 
  -1 -12   2    5.35    0.61 
  -1 -12   2    4.91    0.52 
  -1  12   2    3.77    0.83 
  -1  12   2    5.36    0.63 
  -1  12   2    5.01    0.73 
   1  12  -2    5.35    0.55 
   1  12  -2    5.36    0.57 
   1  12  -2    4.13    0.54 
   1  12  -2    5.25    0.74 
   0 -12  -2   42.89    2.45 
   0 -12  -2   41.11    2.56 
   0 -12   2   43.82    2.48 
   0 -12   2   45.71    2.42 
   0 -12   2   46.90    2.61 
   0 -12   2   43.36    2.51 
   0 -12   2   47.81    2.50 
   0 -12   2   44.05    2.38 
   0 -12  -2   41.01    2.44 
   0 -12  -2   39.36    2.47 
   0  12  -2   52.69    2.84 
   0  12   2   48.32    2.98 
   0  12   2   56.33    3.82 
   0  12  -2   56.20    3.11 
   0  12   2   50.23    3.14 
   0  12   2   50.45    2.87 
   0  12   2   52.81    2.91 
   0  12   2   55.38    3.06 
  -1 -12  -2   61.86    3.28 
  -1 -12  -2   59.37    3.46 
   1 -12   2   60.33    3.30 
   1 -12   2   66.11    3.40 
  -1 -12  -2   58.20    3.35 
   1 -12   2   59.94    3.33 
   1 -12   2   62.39    3.23 
   1 -12   2   60.16    3.33 
  -1 -12  -2   62.80    3.40 
   1  12   2   59.22    3.36 
  -1  12  -2   62.40    3.49 
  -1  12  -2   60.22    3.29 
   1  12   2   60.29    3.34 
  -1  12  -2   63.22    3.67 
   1  12   2   64.40    3.53 
  -2 -12  -2   71.48    3.80 
  -2 -12  -2   71.54    3.90 
   2 -12   2   72.99    3.73 
   2 -12   2   66.23    3.56 
   2 -12   2   65.39    3.67 
  -2 -12  -2   67.89    3.72 
   2 -12   2   62.61    3.67 
   2 -12   2   73.94    3.77 
  -2  12  -2   76.51    4.27 
   2  12   2   76.70    4.16 
  -2  12  -2   75.34    4.57 
  -2  12  -2   69.13    3.87 
  -2  12  -2   69.80    3.99 
  -2  12  -2   71.29    3.99 
   2  12   2   80.35    3.96 
   2  12   2   71.52    3.94 
   3 -12   2   13.52    1.06 
  -3 -12  -2   13.59    1.03 
   3 -12   2   13.91    1.07 
   3 -12   2   15.17    1.13 
  -3 -12  -2   13.42    1.10 
  -3 -12  -2   15.42    1.45 
  -3 -12  -2   15.26    1.24 
   3  12   2   16.61    1.25 
   3  12   2   17.94    1.46 
  -3  12  -2   18.36    1.39 
  -3  12  -2   17.68    1.24 
   3  12   2   17.24    1.24 
  -3  12  -2   19.50    1.39 
  -3  12  -2   16.87    1.67 
   4 -12   2    0.32    0.16 
  -4 -12  -2    0.41    0.22 
  -4 -12  -2    0.43    0.26 
   4 -12   2    0.32    0.18 
   4 -12   2    0.41    0.18 
   4  12   2    0.00    0.23 
   4  12   2    0.91    0.34 
   4  12   2    0.54    0.21 
   4  12   2    0.49    0.33 
  -4  12  -2    0.23    0.15 
  -4  12  -2    0.44    0.20 
  -4  12  -2    0.05    0.24 
  -4  12  -2    0.48    0.33 
  -4  12  -2    0.48    0.21 
   5 -12   2    5.91    0.52 
   5 -12   2    4.66    0.52 
  -5  12  -2    6.67    0.62 
   5  12   2    6.13    0.54 
  -5  12  -2    6.57    0.71 
  -6  13   2   12.48    0.96 
   5 -13  -2   11.38    0.82 
   5 -13  -2   14.28    1.12 
   5 -13  -2   11.43    0.81 
  -5 -13   2   12.20    1.03 
  -5  13   2   10.03    0.93 
  -5  13   2   12.17    0.96 
  -5  13   2   11.66    0.91 
   5  13  -2   12.34    0.89 
   5  13  -2   12.65    0.82 
   4 -13  -2    0.10    0.15 
   4 -13  -2    0.00    0.12 
   4 -13  -2   -0.32    0.16 
   4  13  -2    0.21    0.15 
   4  13  -2    0.32    0.21 
  -4  13   2    0.24    0.28 
  -4  13   2    0.19    0.21 
  -4  13   2    0.08    0.21 
  -4  13   2    0.19    0.21 
   3 -13  -2   19.19    1.28 
   3 -13  -2   18.06    1.25 
  -3 -13   2   18.11    1.28 
   3 -13  -2   19.14    1.26 
   3 -13  -2   18.23    1.35 
  -3  13   2   23.25    1.72 
   3  13  -2   22.28    1.49 
   3  13  -2   24.00    1.41 
  -3  13   2   21.95    1.36 
  -3  13   2   22.05    1.56 
   3  13  -2   23.31    1.48 
  -3  13   2   23.29    1.67 
  -2 -13   2   39.78    2.46 
  -2 -13   2   36.52    2.33 
   2 -13  -2   38.27    2.25 
   2 -13  -2   41.44    2.29 
  -2 -13   2   39.40    2.31 
   2 -13  -2   41.73    2.31 
   2 -13  -2   37.86    2.36 
  -2  13   2   55.73    3.10 
  -2  13   2   47.71    3.10 
  -2  13   2   49.94    2.87 
   2  13  -2   47.49    2.74 
   2  13  -2   55.07    3.14 
  -2  13   2   51.94    3.36 
   2  13  -2   52.63    2.90 
   2  13  -2   57.39    2.89 
  -1 -13   2   66.59    3.51 
  -1 -13   2   70.59    3.68 
  -1 -13   2   67.48    3.63 
   1 -13  -2   62.08    3.61 
   1 -13  -2   62.20    3.57 
   1 -13  -2   69.21    3.61 
  -1 -13   2   70.62    3.79 
   1 -13  -2   70.22    3.65 
   1 -13  -2   65.99    3.72 
  -1  13   2   72.25    4.11 
  -1  13   2   84.57    4.39 
   1  13  -2   79.64    4.07 
  -1  13   2   70.26    4.29 
   1  13  -2   77.86    4.00 
   1  13  -2   79.03    4.29 
  -1  13   2   75.23    4.18 
   0 -13  -2   22.93    1.56 
   0 -13   2   27.20    1.66 
   0 -13   2   24.46    1.58 
   0 -13   2   24.57    1.51 
   0 -13   2   24.04    1.58 
   0 -13  -2   23.90    1.63 
   0 -13   2   25.14    1.63 
   0 -13  -2   27.40    1.62 
   0 -13  -2   27.49    1.69 
   0 -13  -2   21.23    1.64 
   0 -13   2   25.78    1.71 
   0  13   2   23.61    1.62 
   0  13  -2   22.82    1.48 
   0  13   2   24.40    1.69 
   0  13  -2   24.99    1.74 
   0  13   2   25.62    1.59 
   0  13   2   21.90    1.73 
   0  13   2   26.28    1.82 
   0  13  -2   23.32    1.85 
   1 -13   2    0.17    0.19 
   1 -13   2    0.07    0.18 
  -1 -13  -2    0.25    0.21 
  -1 -13  -2    0.17    0.16 
  -1 -13  -2    0.16    0.27 
   1 -13   2    0.45    0.25 
  -1 -13  -2    0.31    0.25 
  -1 -13  -2    0.31    0.18 
   1 -13   2    0.16    0.16 
   1 -13   2    0.01    0.19 
   1 -13   2    0.13    0.18 
   1  13   2    0.79    0.27 
   1  13   2    0.82    0.35 
   1  13   2    0.58    0.29 
  -1  13  -2    0.27    0.22 
  -1  13  -2    0.47    0.40 
  -1  13  -2    0.39    0.23 
  -2 -13  -2    6.74    0.79 
  -2 -13  -2    5.79    0.67 
  -2 -13  -2    7.13    0.73 
   2 -13   2    5.68    0.65 
   2 -13   2    5.63    0.71 
   2 -13   2    6.91    0.70 
   2  13   2    8.76    0.78 
   2  13   2    9.11    0.83 
  -2  13  -2    7.63    0.85 
  -2  13  -2    8.64    0.84 
   2  13   2    9.70    0.98 
   3 -13   2   33.96    1.99 
  -3 -13  -2   33.91    1.99 
   3 -13   2   35.85    2.02 
  -3 -13  -2   31.65    2.12 
   3 -13   2   30.02    1.95 
  -3 -13  -2   33.43    1.88 
   3  13   2   43.40    2.50 
   3  13   2   37.41    2.26 
  -3  13  -2   37.93    2.68 
  -3  13  -2   40.03    2.35 
  -3  13  -2   39.60    2.23 
   3  13   2   38.78    2.30 
  -4 -13  -2   29.62    1.66 
   4 -13   2   26.83    1.65 
   4 -13   2   28.97    1.67 
   4 -13   2   27.96    1.93 
   4  13   2   32.74    1.86 
  -4  13  -2   29.14    2.04 
   4  13   2   32.77    1.90 
  -4  13  -2   33.14    1.93 
   5 -13   2    5.67    0.44 
  -5  13  -2    8.06    0.62 
   5 -14  -2   14.66    0.87 
   5 -14  -2   13.24    1.03 
   5 -14  -2   14.30    0.91 
  -5 -14   2   12.48    0.95 
  -5  14   2   15.65    1.01 
  -5  14   2   15.53    1.02 
  -5  14   2   17.73    1.15 
   4 -14  -2   21.03    1.22 
   4 -14  -2   18.66    1.20 
   4 -14  -2   19.58    1.20 
   4 -14  -2   16.72    1.26 
  -4  14   2   22.62    1.40 
  -4  14   2   20.86    1.66 
   4  14  -2   23.10    1.43 
   4  14  -2   21.68    1.36 
  -4  14   2   21.65    1.46 
  -4  14   2   21.26    1.39 
   3 -14  -2   22.55    1.42 
   3 -14  -2   22.53    1.41 
   3 -14  -2   21.84    1.52 
   3  14  -2   23.16    1.82 
  -3  14   2   25.72    1.72 
   3  14  -2   23.74    1.51 
  -3  14   2   22.68    1.67 
  -3  14   2   24.73    1.68 
  -3  14   2   24.55    1.36 
   2 -14  -2    1.73    0.41 
   2 -14  -2    1.72    0.42 
   2 -14  -2    1.83    0.38 
  -2 -14   2    1.22    0.47 
  -2 -14   2    2.26    0.42 
   2 -14  -2    1.98    0.39 
   2 -14  -2    1.59    0.35 
  -2  14   2    3.09    0.56 
   2  14  -2    2.30    0.49 
   2  14  -2    2.71    0.59 
  -2  14   2    1.76    0.43 
  -2  14   2    2.12    0.42 
   1 -14  -2   21.47    1.55 
   1 -14  -2   20.98    1.43 
   1 -14  -2   22.90    1.49 
   1 -14  -2   20.30    1.47 
   1 -14  -2   22.14    1.49 
  -1 -14   2   22.08    1.47 
  -1 -14   2   23.42    1.64 
  -1 -14   2   24.63    1.55 
  -1  14   2   21.48    1.65 
  -1  14   2   22.15    1.55 
  -1  14   2   23.85    1.60 
   1  14  -2   25.12    1.70 
   0 -14  -2   22.78    1.64 
   0 -14   2   26.32    1.59 
   0 -14   2   24.73    1.88 
   0 -14  -2   23.16    1.72 
   0 -14  -2   26.10    1.64 
   0 -14  -2   25.39    1.60 
   0 -14   2   26.48    1.61 
   0 -14  -2   29.31    2.03 
   0 -14   2   26.36    1.75 
   0 -14   2   26.13    1.67 
   0  14  -2   29.39    2.02 
   0  14   2   31.14    1.86 
   0  14  -2   32.00    2.35 
   0  14   2   29.32    1.93 
   0  14   2   32.19    1.98 
   0  14   2   31.88    2.02 
  -1 -14  -2   61.06    3.08 
   1 -14   2   60.08    3.33 
  -1 -14  -2   56.55    3.23 
  -1 -14  -2   59.50    3.28 
   1 -14   2   61.88    3.27 
   1 -14   2   55.10    3.16 
  -1 -14  -2   57.78    3.34 
   1  14   2   67.14    3.79 
   1  14   2   65.43    3.64 
  -1  14  -2   68.11    3.77 
   1  14   2   71.46    3.64 
  -2 -14  -2   39.28    2.23 
   2 -14   2   39.29    2.22 
   2 -14   2   35.39    2.15 
   2 -14   2   37.09    2.17 
   2 -14   2   38.12    2.28 
  -2 -14  -2   39.32    2.34 
  -2 -14  -2   34.98    2.15 
  -2  14  -2   46.24    2.70 
   2  14   2   46.09    2.64 
   2  14   2   51.31    2.88 
   2  14   2   48.37    2.70 
   3 -14   2   14.12    1.06 
   3 -14   2   12.99    1.02 
  -3 -14  -2   12.09    0.88 
   3 -14   2   12.19    0.93 
  -3 -14  -2   14.03    0.97 
  -3 -14  -2   13.21    1.07 
   3 -14   2   12.60    0.93 
   3  14   2   15.82    1.08 
   3  14   2   16.51    1.21 
   3  14   2   14.58    1.04 
  -3  14  -2   13.35    1.06 
   4 -14   2    1.15    0.29 
   4 -14   2    0.68    0.21 
   4 -14   2    1.50    0.30 
   4  14   2    1.14    0.25 
  -4  14  -2    1.30    0.35 
  -4  14  -2    0.72    0.21 
   4 -15  -2    0.10    0.12 
   4 -15  -2    0.10    0.12 
  -4 -15   2    0.12    0.32 
   4 -15  -2    0.09    0.14 
  -4  15   2    0.20    0.17 
   4  15  -2    0.33    0.20 
   3 -15  -2    4.82    0.51 
   3 -15  -2    4.93    0.51 
   3 -15  -2    5.36    0.55 
   3 -15  -2    4.74    0.55 
  -3  15   2    6.46    0.67 
   3  15  -2    4.42    0.74 
   3  15  -2    5.71    0.62 
   3  15  -2    7.54    0.93 
  -3  15   2    3.93    0.70 
   2 -15  -2   28.91    1.99 
  -2 -15   2   28.80    1.65 
   2 -15  -2   27.84    1.67 
   2 -15  -2   24.64    1.61 
   2 -15  -2   25.70    1.62 
   2  15  -2   29.39    1.90 
  -2  15   2   28.31    1.82 
   2  15  -2   28.63    1.86 
   2  15  -2   30.17    1.72 
  -2  15   2   29.59    1.71 
   1 -15  -2   20.11    1.38 
   1 -15  -2   23.38    1.47 
  -1 -15   2   22.63    1.44 
  -1 -15   2   22.52    1.75 
   1 -15  -2   20.08    1.42 
   1 -15  -2   19.83    1.49 
   1 -15  -2   22.96    1.42 
  -1 -15   2   23.78    1.47 
  -1  15   2   23.07    1.62 
   1  15  -2   28.68    1.81 
  -1  15   2   26.66    1.68 
   0 -15  -2   13.34    0.93 
   0 -15   2   12.78    1.01 
   0 -15  -2   12.42    1.07 
   0 -15   2   10.79    0.94 
   0 -15  -2   12.35    1.01 
   0 -15  -2   13.23    0.93 
   0 -15  -2   13.50    1.02 
   0 -15   2   14.23    1.14 
   0 -15   2   11.94    0.88 
   0  15   2   14.49    1.13 
   0  15  -2   13.82    1.15 
  -1 -15  -2    1.80    0.40 
  -1 -15  -2    2.08    0.55 
   1 -15   2    1.87    0.44 
  -1 -15  -2    1.85    0.43 
   1 -15   2    1.53    0.36 
   1 -15   2    2.36    0.40 
   1 -15   2    1.58    0.40 
   1 -15   2    2.24    0.41 
   1  15   2    2.42    0.45 
   1  15   2    2.36    0.42 
  -1  15  -2    1.83    0.41 
   2 -15   2    1.97    0.36 
  -2 -15  -2    2.18    0.41 
   2 -15   2    1.36    0.32 
  -2 -15  -2    1.80    0.48 
   2 -15   2    1.64    0.35 
   2  15   2    2.17    0.46 
   2  15   2    2.06    0.52 
   2  15   2    2.29    0.41 
  -2  15  -2    1.49    0.36 
   3 -15   2    6.81    0.59 
   3 -15   2    6.87    0.56 
  -3 -15  -2    6.57    0.70 
   3 -15   2    6.48    0.57 
  -3  15  -2    9.63    0.85 
   3  15   2    8.47    0.82 
   3  15   2   10.54    0.75 
   4 -15   2   19.29    1.07 
  -4  15  -2   21.16    1.26 
   4 -16  -2   22.53    1.24 
  -4  16   2   22.16    1.29 
   3 -16  -2   12.41    0.83 
   3 -16  -2   11.71    0.84 
   3 -16  -2   12.15    0.82 
  -3  16   2    8.97    0.78 
   3  16  -2    8.04    0.81 
  -3  16   2    9.38    0.74 
   2 -16  -2    4.20    0.48 
   2 -16  -2    3.18    0.47 
   2 -16  -2    4.67    0.62 
   2 -16  -2    3.92    0.45 
  -2  16   2    4.70    0.44 
  -2  16   2    4.56    0.52 
   2  16  -2    4.92    0.60 
   1 -16  -2    2.74    0.40 
   1 -16  -2    2.08    0.41 
  -1 -16   2    2.70    0.56 
   1 -16  -2    2.49    0.46 
  -1  16   2    1.15    0.34 
  -1  16   2    1.80    0.35 
   0 -16  -2   25.50    1.38 
   0 -16   2   23.24    1.50 
   0 -16  -2   27.21    1.66 
   0 -16   2   24.38    1.50 
   0 -16  -2   24.92    1.53 
   0 -16  -2   22.47    1.50 
   0  16   2   27.16    1.71 
   0  16  -2   27.44    1.72 
  -1 -16  -2   19.55    1.26 
  -1 -16  -2   16.60    1.15 
  -1 -16  -2   16.02    1.57 
   1 -16   2   18.68    1.07 
   1 -16   2   18.26    1.44 
   1 -16   2   17.89    1.16 
  -1  16  -2   19.51    1.59 
   1  16   2   19.23    1.32 
  -2 -16  -2   19.23    1.17 
  -2 -16  -2   20.74    1.29 
   2 -16   2   20.80    1.15 
   2 -16   2   18.86    1.20 
   2 -16   2   17.92    1.17 
  -2  16  -2   19.39    1.32 
  -2  16  -2   18.94    1.17 
   2  16   2   21.39    1.32 
   2  16   2   19.50    1.31 
   3 -16   2    6.43    0.46 
   3 -16   2    6.02    0.49 
   3  16   2    7.81    0.70 
  -3  16  -2    8.08    0.66 
   3 -17  -2    9.41    0.59 
   2 -17  -2   18.05    1.05 
   2 -17  -2   13.91    1.05 
  -2  17   2   22.95    1.38 
   2  17  -2   19.37    1.30 
   1 -17  -2   24.76    1.49 
   1 -17  -2   26.41    1.51 
  -1  17   2   26.32    1.47 
   1  17  -2   25.49    1.58 
   0 -17  -2   11.78    0.84 
   0 -17   2   11.03    0.80 
   0 -17  -2   11.73    0.81 
   0  17   2   13.57    0.93 
   0  17  -2   13.68    0.97 
  -1 -17  -2    0.62    0.19 
  -1 -17  -2    0.52    0.22 
   1 -17   2    0.64    0.17 
  -1  17  -2    0.15    0.15 
  -1  17  -2    0.46    0.16 
   1  17   2    0.20    0.17 
   2 -17   2    2.06    0.28 
   2  17   2    4.00    0.44 
  -2  17  -2    4.34    0.42 
   1 -18  -2    1.55    0.24 
  -1  18   2    1.52    0.29 
   0 -18  -2    5.47    0.44 
   0  18  -2    6.10    0.49 
   0  18   2    6.78    0.47 
  -8   0   3    4.77    0.54 
  -8   0   3    4.25    0.55 
  -8   0   3    3.70    0.78 
  -7   0   3   49.94    3.57 
  -7   0   3   51.16    3.11 
  -7   0   3   57.24    3.01 
  -7   0   3   52.97    2.87 
  -7   0   3   58.26    3.06 
  -6   0   3  129.77    7.11 
  -6   0   3  122.70    6.35 
  -6   0   3  129.77    6.36 
  -6   0   3  121.12    6.42 
  -6   0   3  120.84    6.24 
  -6   0   3  120.53    6.19 
  -5   0   3   57.10    3.08 
  -5   0   3   58.08    3.09 
  -5   0   3   54.61    3.10 
  -5   0   3   57.07    3.60 
  -5   0   3   58.07    3.01 
  -5   0   3   56.23    3.06 
  -5   0   3   54.65    3.32 
  -5   0   3   55.54    3.10 
   5   0  -3   49.41    3.47 
   4   0  -3   11.74    0.76 
   4   0  -3   13.03    0.93 
   4   0  -3   10.70    0.95 
  -4   0   3   11.72    0.88 
   4   0  -3   10.70    0.70 
  -3   0   3    4.75    0.46 
   3   0  -3    4.81    0.49 
   3   0  -3    5.45    0.47 
   2   0  -3  164.41    7.96 
   2   0  -3  173.09    7.92 
   2   0  -3  162.88    7.91 
  -2   0   3  163.38    7.93 
   1   0  -3    8.26    0.48 
   1   0  -3    7.87    0.53 
   0   0  -3  161.71    8.09 
   0   0  -3  163.18    8.17 
   0   0  -3  158.80    8.29 
   0   0   3  181.24    8.31 
   0   0  -3  187.84    8.38 
   0   0   3  178.22    8.39 
   1   0   3   68.14    3.59 
  -1   0  -3   67.90    3.50 
  -1   0  -3   68.59    3.34 
  -2   0  -3    2.96    0.38 
  -2   0  -3    3.09    0.27 
   2   0   3    3.26    0.54 
   2   0   3    2.37    0.33 
  -2   0  -3    2.72    0.36 
  -2   0  -3    2.69    0.39 
  -3   0  -3   11.00    0.85 
  -3   0  -3   12.40    0.85 
   3   0   3   10.17    0.73 
   3   0   3   12.83    1.24 
   3   0   3   10.79    0.79 
  -3   0  -3   11.54    0.91 
  -4   0  -3   91.07    5.15 
  -4   0  -3   98.62    5.16 
   4   0   3   96.40    4.93 
  -4   0  -3  100.80    5.02 
  -5   0  -3   13.33    1.47 
  -5   0  -3   12.33    1.21 
   5   0   3   13.86    1.06 
  -5   0  -3   13.06    1.25 
  -6   0  -3   17.33    1.39 
   6   0   3   19.11    1.31 
  -6   0  -3   15.31    1.38 
  -6   0  -3   17.73    1.39 
  -6   0  -3   18.56    1.60 
  -7   0  -3    0.41    0.38 
   7   0   3    0.32    0.14 
  -7   0  -3    0.32    0.17 
  -7   0  -3    0.25    0.16 
  -8  -1   3   12.55    1.23 
  -8  -1   3   12.41    0.93 
  -8  -1   3   13.03    0.99 
  -8   1   3   11.21    1.16 
  -8   1   3   10.75    0.93 
  -8   1   3   13.54    0.97 
  -7  -1   3    3.23    0.88 
  -7  -1   3    3.22    0.47 
  -7  -1   3    3.01    0.58 
  -7  -1   3    3.54    0.54 
  -7  -1   3    3.39    0.59 
  -7   1   3    4.82    0.63 
  -7   1   3    4.94    0.61 
  -7   1   3    3.79    0.50 
  -7   1   3    3.21    0.90 
   7   1  -3    3.89    0.51 
  -7   1   3    4.19    0.65 
  -6  -1   3    9.65    1.35 
  -6  -1   3    9.58    0.90 
  -6  -1   3    9.58    0.94 
  -6  -1   3   10.13    0.84 
  -6  -1   3    8.83    0.87 
  -6  -1   3   10.18    0.91 
  -6   1   3   10.31    0.91 
  -6   1   3   10.06    0.98 
  -6   1   3    7.67    0.88 
  -6   1   3    9.77    1.41 
  -6   1   3   11.04    0.93 
  -6   1   3    8.91    0.97 
  -6   1   3   10.04    0.85 
  -5  -1   3   59.41    3.27 
  -5  -1   3   60.60    3.22 
  -5  -1   3   59.83    3.81 
  -5  -1   3   65.35    3.34 
  -5  -1   3   62.33    3.29 
   5  -1  -3   56.10    3.37 
  -5  -1   3   58.11    3.25 
  -5   1   3   66.12    3.61 
  -5   1   3   66.77    3.55 
  -5   1   3   69.17    3.50 
  -5   1   3   65.19    3.57 
  -5   1   3   65.72    3.66 
  -5   1   3   66.28    3.87 
  -5   1   3   66.62    4.16 
  -5   1   3   65.70    3.57 
  -5   1   3   71.52    3.62 
   5   1  -3   59.86    3.43 
   4  -1  -3  127.18    6.89 
   4  -1  -3  133.45    6.51 
   4  -1  -3  140.77    6.70 
   4   1  -3  125.38    6.36 
   4   1  -3  136.48    6.35 
  -4   1   3  139.34    6.67 
   3  -1  -3  163.23    7.77 
   3  -1  -3  163.89    7.84 
   3  -1  -3  154.86    7.96 
   3  -1  -3  165.77    7.87 
  -3   1   3  140.92    7.13 
   3   1  -3  142.92    7.10 
   3   1  -3  156.56    7.22 
   2  -1  -3  147.62    6.61 
  -2  -1   3  142.80    6.59 
  -2  -1   3  122.77    6.66 
   2  -1  -3  137.09    6.59 
   2   1  -3  134.49    6.76 
  -2   1   3  144.55    6.70 
   1  -1  -3  104.55    4.93 
   1  -1  -3  103.83    4.91 
  -1  -1   3   97.60    4.99 
  -1   1   3   99.94    4.63 
   1   1  -3  101.20    4.69 
   1   1  -3  101.64    4.79 
  -1   1   3   92.60    4.68 
  -1   1   3   92.47    4.71 
   0  -1   3   88.26    4.32 
   0  -1  -3   81.48    4.22 
   0  -1   3   91.99    4.47 
   0   1   3   90.74    4.60 
   0   1  -3   98.24    4.66 
   0   1  -3   90.97    4.41 
   0   1   3   86.31    4.45 
   0   1  -3   81.25    4.52 
   0   1  -3   92.54    4.43 
   0   1   3   97.33    4.61 
   0   1  -3  100.22    4.64 
   1  -1   3  427.73   20.03 
  -1  -1  -3  368.81   19.93 
   1  -1   3  404.95   19.63 
  -1  -1  -3  456.45   19.84 
  -1  -1  -3  421.41   19.63 
   1   1   3  477.74   21.31 
  -1   1  -3  421.08   20.98 
  -1   1  -3  450.43   21.10 
   1   1   3  454.40   21.04 
  -1   1  -3  449.26   21.18 
  -1   1  -3  450.78   21.02 
   1   1   3  409.36   21.26 
  -2  -1  -3  332.07   16.85 
   2  -1   3  350.43   16.82 
   2  -1   3  358.49   17.20 
  -2  -1  -3  372.89   16.77 
  -2   1  -3  340.70   17.13 
   2   1   3  370.66   17.05 
  -2   1  -3  335.45   17.14 
   2   1   3  348.01   17.44 
  -2   1  -3  377.02   17.13 
  -2   1  -3  374.59   16.95 
   2   1   3  363.42   17.03 
  -3  -1  -3  153.68    7.79 
  -3  -1  -3  148.19    7.72 
   3  -1   3  160.91    8.26 
   3  -1   3  152.61    7.65 
  -3  -1  -3  168.30    7.72 
   3   1   3  150.77    7.28 
   3   1   3  151.71    7.32 
   3   1   3  159.91    7.95 
   3   1   3  137.39    7.26 
  -4  -1  -3    3.76    0.81 
  -4  -1  -3    4.49    0.65 
   4  -1   3    4.42    0.53 
  -4  -1  -3    5.40    0.73 
  -4  -1  -3    4.27    0.62 
  -4  -1  -3    3.77    0.55 
  -4   1  -3    3.71    0.95 
   4   1   3    6.09    0.57 
   4   1   3    4.30    0.60 
  -4   1  -3    4.94    0.72 
  -4   1  -3    4.70    0.73 
  -4   1  -3    4.81    0.58 
  -5  -1  -3   13.52    1.28 
   5  -1   3   14.24    1.06 
  -5  -1  -3   11.36    1.36 
  -5  -1  -3   13.72    1.23 
  -5   1  -3   13.76    1.55 
  -5   1  -3   14.14    1.30 
   5   1   3   14.82    1.10 
  -5   1  -3   18.13    1.47 
  -6  -1  -3   21.51    1.60 
  -6  -1  -3   21.92    1.74 
   6  -1   3   22.11    1.47 
  -6  -1  -3   21.46    1.63 
  -6  -1  -3   21.87    1.60 
  -6   1  -3   23.56    1.61 
   6   1   3   23.90    1.81 
  -6   1  -3   20.19    1.62 
  -6   1  -3   20.93    1.64 
  -6   1  -3   23.34    1.59 
  -6   1  -3   21.41    1.80 
  -7  -1  -3   27.43    1.57 
   7  -1   3   26.75    1.43 
   7  -1   3   25.69    1.45 
  -7  -1  -3   21.98    1.47 
  -7   1  -3   22.99    1.55 
   7   1   3   28.48    1.48 
  -7   1  -3   27.05    1.62 
  -7   1  -3   27.35    1.59 
  -8  -2   3    7.12    0.67 
  -8  -2   3    6.37    0.86 
  -8  -2   3    7.11    0.66 
  -8   2   3    6.68    0.65 
  -8   2   3    5.43    0.82 
  -8   2   3    6.83    0.61 
  -8   2   3    6.61    0.63 
  -7  -2   3   29.45    2.42 
  -7  -2   3   34.75    2.06 
  -7  -2   3   28.12    1.90 
  -7  -2   3   31.61    1.82 
  -7   2   3   27.29    2.36 
  -7   2   3   31.93    1.89 
  -7   2   3   30.79    1.99 
  -7   2   3   28.99    2.35 
  -7   2   3   30.90    1.85 
   7   2  -3   27.23    1.66 
  -6  -2   3   77.35    4.14 
  -6  -2   3   78.74    4.21 
  -6  -2   3   81.95    4.38 
  -6  -2   3   80.38    4.32 
  -6  -2   3   85.50    4.25 
  -6  -2   3   78.15    4.89 
   6   2  -3   72.91    3.98 
  -6   2   3   79.50    4.28 
  -6   2   3   80.68    4.23 
   6   2  -3   80.08    4.07 
  -6   2   3   79.78    4.14 
  -6   2   3   79.81    4.99 
  -6   2   3   84.33    4.13 
  -6   2   3   81.12    4.30 
  -6   2   3   82.91    4.37 
  -6   2   3   73.69    4.42 
  -5  -2   3   50.78    2.54 
   5  -2  -3   39.58    2.58 
  -5  -2   3   47.29    2.53 
  -5  -2   3   44.73    2.53 
  -5  -2   3   44.62    2.56 
   5  -2  -3   37.97    2.98 
  -5  -2   3   44.97    3.01 
  -5   2   3   46.31    2.65 
  -5   2   3   43.76    2.62 
  -5   2   3   47.75    2.66 
  -5   2   3   44.46    2.82 
  -5   2   3   47.26    2.66 
  -5   2   3   48.97    2.56 
   5   2  -3   41.61    2.80 
  -5   2   3   47.42    2.60 
  -5   2   3   45.61    2.70 
  -5   2   3   45.88    3.18 
   4  -2  -3    1.95    0.27 
   4  -2  -3    1.63    0.28 
   4  -2  -3    2.09    0.33 
   4  -2  -3    1.82    0.48 
  -4   2   3    4.01    0.47 
   4   2  -3    3.23    0.42 
   4   2  -3    3.81    0.51 
   3  -2  -3    2.15    0.26 
   3  -2  -3    2.48    0.33 
   3  -2  -3    1.96    0.37 
   3   2  -3    1.48    0.31 
   3   2  -3    1.14    0.18 
  -3   2   3    1.22    0.29 
   2  -2  -3  154.83    7.50 
  -2  -2   3  150.81    7.62 
   2  -2  -3  163.86    7.45 
  -2   2   3  179.19    8.55 
   2   2  -3  178.12    8.65 
   1  -2  -3  148.11    7.20 
   1  -2  -3  146.61    7.29 
  -1  -2   3  157.20    7.34 
   1   2  -3  153.91    7.17 
  -1   2   3  132.49    6.95 
  -1   2   3  159.78    7.16 
  -1   2   3  136.43    7.06 
  -1   2   3  154.74    6.99 
   0  -2   3   96.42    4.53 
   0  -2  -3   84.53    4.51 
   0  -2   3   93.56    4.55 
   0  -2   3   94.23    4.69 
   0  -2   3   93.55    4.73 
   0   2  -3   98.47    4.46 
   0   2   3   84.70    4.66 
   0   2   3   85.30    4.56 
   0   2   3   95.31    4.54 
   0   2   3   93.71    4.50 
   0   2   3   99.05    4.37 
   0   2  -3   91.89    4.65 
  -1  -2  -3   75.29    4.27 
  -1  -2  -3   85.63    4.08 
   1  -2   3   76.86    4.16 
   1  -2   3   84.57    4.13 
  -1  -2  -3   83.69    4.12 
  -1  -2  -3   78.77    3.98 
   1  -2   3   83.94    4.06 
   1   2   3   70.66    3.70 
  -1   2  -3   78.33    3.74 
  -1   2  -3   74.78    3.87 
   1   2   3   73.27    3.99 
   1   2   3   82.31    3.74 
  -1   2  -3   74.11    3.66 
  -2  -2  -3    0.48    0.16 
  -2  -2  -3    0.70    0.17 
   2  -2   3    0.62    0.19 
   2  -2   3    0.87    0.29 
   2  -2   3    0.66    0.27 
   2   2   3    0.47    0.28 
  -2   2  -3    0.76    0.12 
   2   2   3    1.25    0.24 
   2   2   3    0.63    0.18 
  -3  -2  -3   67.18    3.61 
  -3  -2  -3   67.95    3.56 
   3  -2   3   63.16    3.48 
   3  -2   3   71.93    4.07 
  -3  -2  -3   68.36    3.68 
   3   2   3   67.02    3.40 
  -3   2  -3   69.24    3.71 
   3   2   3   68.50    4.00 
   3   2   3   62.31    3.37 
   3   2   3   61.34    3.36 
  -3   2  -3   71.15    3.52 
  -4  -2  -3   46.31    2.87 
  -4  -2  -3   50.22    3.12 
  -4  -2  -3   47.12    2.71 
  -4  -2  -3   49.00    2.86 
   4  -2   3   51.66    2.74 
  -4  -2  -3   51.28    2.79 
  -4  -2  -3   49.62    2.91 
  -4   2  -3   62.22    3.30 
  -4   2  -3   60.23    3.42 
   4   2   3   57.12    3.12 
  -4   2  -3   54.79    3.74 
   4   2   3   62.19    3.21 
  -4   2  -3   62.64    3.53 
   4   2   3   60.60    3.56 
   5  -2   3   78.80    4.24 
  -5  -2  -3   78.89    4.39 
  -5  -2  -3   78.28    4.62 
  -5  -2  -3   75.18    4.39 
   5  -2   3   83.94    4.20 
  -5   2  -3   76.22    4.32 
   5   2   3   79.66    4.04 
  -5   2  -3   77.83    4.37 
  -5   2  -3   67.39    4.06 
  -5   2  -3   75.94    4.23 
  -5   2  -3   78.29    4.67 
  -6  -2  -3   37.99    2.41 
  -6  -2  -3   39.98    2.52 
  -6  -2  -3   34.95    2.33 
  -6  -2  -3   37.07    2.32 
  -6   2  -3   36.76    2.43 
  -6   2  -3   35.61    2.31 
  -6   2  -3   40.22    2.66 
   6   2   3   42.66    2.31 
  -6   2  -3   36.59    2.42 
  -6   2  -3   38.20    2.30 
   7  -2   3    0.59    0.17 
  -7  -2  -3    0.58    0.21 
   7  -2   3    0.40    0.14 
  -7  -2  -3    1.05    0.29 
  -7   2  -3    0.48    0.20 
  -7   2  -3    0.67    0.20 
   7   2   3    0.79    0.23 
  -8  -3   3   17.75    1.10 
  -8  -3   3   20.80    1.30 
  -8  -3   3   18.87    1.25 
  -8  -3   3   21.27    1.57 
  -8   3   3   20.07    1.37 
  -8   3   3   22.11    1.28 
  -8   3   3   20.09    1.60 
  -7  -3   3    6.54    0.71 
  -7  -3   3    7.47    0.80 
  -7  -3   3    8.12    0.71 
  -7  -3   3    5.74    1.03 
  -7   3   3    8.23    0.78 
   7   3  -3    6.21    0.60 
  -7   3   3    7.66    0.86 
  -7   3   3    8.24    0.77 
  -7   3   3    6.13    1.13 
  -7   3   3    8.55    0.89 
  -6  -3   3    6.26    1.14 
  -6  -3   3    6.68    0.75 
  -6  -3   3    6.26    0.69 
  -6  -3   3    8.37    0.83 
  -6  -3   3    6.88    0.70 
  -6   3   3    6.96    1.07 
   6   3  -3    7.00    0.60 
  -6   3   3    7.18    0.83 
  -6   3   3    7.02    0.72 
  -6   3   3    6.53    1.25 
  -6   3   3    8.06    0.79 
  -6   3   3    7.49    0.82 
  -6   3   3    7.86    0.75 
   6   3  -3    6.75    0.62 
  -6   3   3    5.04    0.84 
  -5  -3   3   31.25    2.37 
  -5  -3   3   30.15    1.86 
  -5  -3   3   31.46    1.89 
  -5  -3   3   29.31    1.89 
  -5  -3   3   30.99    1.86 
  -5   3   3   28.20    1.79 
  -5   3   3   25.55    1.77 
  -5   3   3   27.14    2.25 
  -5   3   3   28.15    1.76 
   5   3  -3   24.90    1.50 
  -5   3   3   27.66    1.76 
  -5   3   3   27.37    1.80 
  -5   3   3   26.85    1.93 
  -5   3   3   26.84    1.67 
  -5   3   3   27.31    1.64 
   4  -3  -3  117.10    6.31 
  -4  -3   3  141.78    6.58 
  -4  -3   3  132.48    6.51 
   4  -3  -3  135.45    6.49 
   4  -3  -3  119.29    6.86 
  -4  -3   3  140.01    6.56 
   4   3  -3  123.85    6.34 
   4   3  -3  115.48    6.21 
   4   3  -3  140.31    6.64 
  -4   3   3  132.62    6.98 
  -4   3   3  131.79    6.47 
   3  -3  -3  222.31   10.16 
   3  -3  -3  201.80    9.96 
   3  -3  -3  201.94    9.96 
   3   3  -3  230.29   10.50 
  -3   3   3  220.93   10.37 
   3   3  -3  193.53   10.25 
   3   3  -3  213.86   10.23 
   2  -3  -3  175.16    8.20 
  -2  -3   3  173.77    8.05 
   2  -3  -3  170.96    8.03 
   2  -3  -3  162.88    7.93 
   2  -3  -3  160.52    8.20 
   2  -3  -3  164.25    7.92 
  -2   3   3  167.44    7.69 
  -2   3   3  165.83    7.69 
   2   3  -3  142.48    7.73 
   2   3  -3  163.31    7.82 
  -1  -3   3   75.74    3.71 
  -1  -3   3   77.51    3.76 
  -1  -3   3   82.31    3.97 
   1  -3  -3   76.88    3.73 
  -1  -3   3   69.27    3.85 
  -1   3   3   64.70    3.44 
  -1   3   3   69.57    3.38 
  -1   3   3   73.40    3.50 
   1   3  -3   71.52    3.58 
   0  -3   3   15.20    0.96 
   0  -3   3   14.62    1.05 
   0  -3  -3   14.53    0.86 
   0  -3  -3   14.67    0.83 
   0  -3   3   15.83    0.91 
   0  -3  -3   12.40    0.96 
   0   3   3   18.81    1.04 
   0   3   3   17.76    0.99 
   0   3  -3   18.48    1.14 
   0   3   3   16.09    1.16 
   0   3  -3   17.23    1.19 
   0   3  -3   18.98    0.94 
   1  -3   3  133.76    6.54 
  -1  -3  -3  128.16    6.33 
  -1  -3  -3  124.27    6.40 
   1  -3   3  137.50    6.49 
   1   3   3  112.84    5.94 
  -1   3  -3  122.04    5.53 
   1   3   3  112.23    5.62 
  -1   3  -3  114.75    5.65 
  -2  -3  -3   94.96    4.88 
  -2  -3  -3   99.64    4.97 
   2  -3   3  103.12    5.28 
  -2  -3  -3   97.25    5.01 
   2  -3   3  105.12    5.09 
   2  -3   3   96.65    4.99 
  -2  -3  -3   97.84    4.93 
   2   3   3  109.99    5.52 
  -2   3  -3  118.10    5.61 
   2   3   3  111.24    5.98 
   2   3   3  109.67    5.52 
   2   3   3  115.14    5.54 
  -3  -3  -3  124.11    5.95 
   3  -3   3  112.35    5.75 
  -3  -3  -3  109.73    5.81 
   3  -3   3  101.28    5.83 
   3  -3   3  115.22    5.72 
  -3  -3  -3  113.31    5.77 
   3  -3   3  126.89    6.36 
   3   3   3  126.74    6.72 
  -3   3  -3  127.48    6.06 
  -3   3  -3  115.68    6.34 
  -3   3  -3  125.89    6.17 
   3   3   3  120.97    6.04 
   3   3   3  114.11    6.02 
   3   3   3  127.10    6.06 
  -4  -3  -3   19.87    1.48 
   4  -3   3   22.30    1.44 
  -4  -3  -3   23.86    1.48 
   4  -3   3   22.76    1.40 
  -4  -3  -3   19.51    1.68 
  -4  -3  -3   18.92    1.47 
  -4  -3  -3   20.01    1.37 
  -4  -3  -3   20.01    1.54 
   4   3   3   18.90    1.24 
  -4   3  -3   18.21    1.80 
  -4   3  -3   20.09    1.56 
   4   3   3   18.33    1.21 
  -4   3  -3   18.77    1.47 
   4   3   3   20.42    1.28 
  -4   3  -3   20.72    1.39 
  -5  -3  -3    3.22    0.68 
  -5  -3  -3    3.13    0.65 
   5  -3   3    3.33    0.54 
   5  -3   3    3.64    0.51 
  -5  -3  -3    2.79    0.80 
  -5   3  -3    5.18    0.82 
  -5   3  -3    6.60    1.10 
   5   3   3    5.83    0.62 
  -5   3  -3    4.93    0.76 
  -5   3  -3    5.47    0.83 
  -5   3  -3    4.09    0.66 
   6  -3   3   14.32    1.14 
   6  -3   3   17.14    1.10 
  -6  -3  -3   15.57    1.28 
  -6  -3  -3   16.43    1.24 
  -6  -3  -3   15.13    1.36 
  -6  -3  -3   16.81    1.32 
  -6   3  -3   18.91    1.43 
  -6   3  -3   18.17    1.58 
  -6   3  -3   17.23    1.37 
  -6   3  -3   17.00    1.42 
   6   3   3   18.46    1.25 
   7  -3   3   19.14    1.13 
   7  -3   3   18.40    1.09 
  -7  -3  -3   18.37    1.12 
  -7  -3  -3   21.05    1.21 
  -7   3  -3   22.28    1.38 
   7   3   3   22.66    1.27 
  -7   3  -3   22.27    1.37 
  -8  -4   3    1.41    0.30 
  -8  -4   3    1.27    0.32 
  -8  -4   3    2.57    0.59 
  -8  -4   3    1.70    0.36 
  -8   4   3    2.36    0.39 
  -8   4   3    1.77    0.34 
  -7  -4   3   39.08    2.79 
  -7  -4   3   40.85    2.35 
  -7  -4   3   38.60    2.21 
  -7  -4   3   37.87    2.30 
  -7   4   3   36.57    2.76 
  -7   4   3   35.45    2.55 
  -7   4   3   38.41    2.22 
   7   4  -3   32.57    1.98 
  -7   4   3   38.43    2.31 
  -7   4   3   37.45    2.21 
  -6  -4   3   53.16    2.99 
  -6  -4   3   52.48    3.57 
  -6  -4   3   52.97    3.04 
  -6  -4   3   57.81    3.12 
  -6  -4   3   52.28    2.89 
   6   4  -3   48.96    2.71 
  -6   4   3   52.35    3.01 
  -6   4   3   53.21    3.01 
  -6   4   3   49.60    2.84 
  -6   4   3   49.07    3.61 
  -6   4   3   53.94    3.22 
  -6   4   3   49.91    3.04 
   6   4  -3   54.98    3.03 
  -5  -4   3   28.32    1.72 
  -5  -4   3   26.49    1.73 
   5  -4  -3   24.18    3.36 
  -5  -4   3   29.42    1.75 
  -5  -4   3   26.89    2.18 
  -5  -4   3   27.51    1.76 
  -5   4   3   23.97    1.67 
  -5   4   3   23.90    1.49 
  -5   4   3   25.35    1.68 
  -5   4   3   24.74    1.54 
  -5   4   3   24.24    1.64 
  -5   4   3   24.28    1.80 
  -5   4   3   23.55    1.67 
  -5   4   3   24.79    2.21 
  -5   4   3   25.11    1.65 
   5   4  -3   21.64    1.38 
   4  -4  -3   20.63    1.25 
  -4  -4   3   22.49    1.45 
   4  -4  -3   19.11    1.37 
  -4  -4   3   22.45    1.41 
  -4  -4   3   22.16    1.39 
   4  -4  -3   19.22    1.64 
  -4   4   3   20.37    1.53 
  -4   4   3   21.94    1.54 
  -4   4   3   21.60    1.49 
  -4   4   3   21.48    1.45 
   4   4  -3   20.83    1.23 
  -4   4   3   21.91    1.98 
   4   4  -3   23.45    1.60 
  -4   4   3   20.87    1.72 
  -3  -4   3   12.19    0.79 
   3  -4  -3   13.58    0.94 
   3  -4  -3   10.85    0.81 
   3  -4  -3   12.21    0.72 
   3  -4  -3   12.59    0.71 
   3   4  -3   18.69    1.29 
  -2  -4   3  316.84   15.74 
   2  -4  -3  325.14   15.74 
   2  -4  -3  355.07   15.95 
  -2   4   3  362.38   17.64 
   2   4  -3  381.75   17.82 
  -2   4   3  370.08   17.69 
   1  -4  -3  323.94   15.06 
   1  -4  -3  309.46   15.27 
  -1  -4   3  313.16   15.11 
   1  -4  -3  317.81   15.03 
   1  -4  -3  323.45   15.20 
  -1  -4   3  314.29   15.19 
   1   4  -3  291.91   14.72 
  -1   4   3  280.77   14.61 
  -1   4   3  327.52   14.71 
   1   4  -3  322.48   14.80 
  -1   4   3  313.71   14.57 
   0  -4   3  167.15    8.15 
   0  -4  -3  164.97    8.34 
   0  -4  -3  179.67    8.07 
   0  -4  -3  179.59    8.12 
   0  -4   3  149.46    8.18 
   0   4   3  168.62    8.36 
   0   4   3  172.89    8.01 
   0   4   3  162.84    8.09 
   0   4  -3  159.79    8.34 
   0   4  -3  175.91    7.99 
  -1  -4  -3   26.49    1.51 
   1  -4   3   28.26    1.71 
   1  -4   3   29.27    1.68 
  -1   4  -3   27.09    1.49 
  -1   4  -3   27.04    1.33 
   1   4   3   24.16    1.74 
   2  -4   3    6.69    0.58 
  -2  -4  -3    6.99    0.51 
  -2  -4  -3    6.71    0.54 
  -2  -4  -3    6.21    0.57 
   2  -4   3    6.77    0.77 
  -2  -4  -3    6.27    0.60 
   2  -4   3    6.57    0.65 
   2  -4   3    6.53    0.57 
  -2  -4  -3    6.17    0.58 
   2   4   3    5.43    0.51 
   2   4   3    5.75    0.50 
  -2   4  -3    6.26    0.53 
   2   4   3    6.67    0.82 
   2   4   3    6.34    0.52 
  -2   4  -3    6.04    0.57 
  -3  -4  -3   60.37    3.67 
  -3  -4  -3   61.44    3.23 
  -3  -4  -3   57.30    3.26 
   3  -4   3   58.35    3.14 
   3  -4   3   56.36    3.34 
   3  -4   3   62.23    3.74 
   3  -4   3   62.87    3.23 
  -3   4  -3   60.62    3.89 
  -3   4  -3   67.43    3.40 
  -3   4  -3   63.20    3.21 
  -3   4  -3   55.10    3.57 
   3   4   3   63.62    3.25 
   3   4   3   63.57    3.62 
   3   4   3   61.40    3.23 
   3   4   3   62.75    3.90 
  -4  -4  -3  132.45    6.99 
  -4  -4  -3  129.28    7.18 
   4  -4   3  141.39    6.87 
  -4  -4  -3  128.85    7.01 
   4  -4   3  143.97    6.96 
  -4  -4  -3  137.96    6.91 
  -4  -4  -3  146.09    6.98 
  -4   4  -3  136.69    7.55 
   4   4   3  144.52    7.08 
  -4   4  -3  134.39    7.78 
   4   4   3  142.49    7.10 
  -4   4  -3  144.10    7.47 
   4   4   3  150.58    7.11 
  -4   4  -3  145.48    7.27 
  -5  -4  -3   53.82    3.46 
   5  -4   3   60.06    3.15 
  -5  -4  -3   54.40    3.28 
  -5  -4  -3   62.74    3.46 
  -5   4  -3   73.15    4.35 
  -5   4  -3   59.87    3.88 
   5   4   3   63.33    3.57 
  -5   4  -3   64.89    3.73 
  -5   4  -3   69.88    3.75 
  -5   4  -3   71.10    3.95 
   5   4   3   71.62    3.57 
   6  -4   3   43.24    2.29 
  -6  -4  -3   38.33    2.48 
   6  -4   3   38.90    2.30 
   6  -4   3   44.02    2.34 
  -6  -4  -3   41.38    2.54 
  -6  -4  -3   39.83    2.49 
  -6   4  -3   43.29    2.73 
  -6   4  -3   42.81    2.70 
   6   4   3   49.06    2.58 
  -6   4  -3   46.54    2.95 
  -6   4  -3   47.09    2.76 
   7  -4   3    4.49    0.38 
  -7  -4  -3    4.14    0.48 
  -7   4  -3    6.14    0.58 
  -7   4  -3    5.80    0.54 
  -7   4  -3    5.36    0.52 
  -8  -5   3   12.02    0.95 
  -8  -5   3    8.37    0.69 
  -8  -5   3    9.43    0.68 
  -8  -5   3   11.14    1.26 
  -8   5   3   11.24    0.78 
  -8   5   3   11.03    0.98 
  -7  -5   3    6.55    0.70 
  -7  -5   3    5.57    0.59 
  -7  -5   3    5.73    0.64 
  -7  -5   3    4.84    0.90 
  -7   5   3    5.78    0.81 
   7   5  -3    6.51    0.57 
  -7   5   3    5.65    0.96 
  -7   5   3    7.16    0.73 
  -7   5   3    5.95    0.66 
  -6  -5   3    2.38    0.50 
  -6  -5   3    1.40    0.58 
  -6  -5   3    1.75    0.44 
  -6  -5   3    2.23    0.46 
  -6  -5   3    1.55    0.36 
   6   5  -3    1.70    0.36 
  -6   5   3    1.97    0.51 
  -6   5   3    1.10    0.43 
   6   5  -3    1.75    0.33 
  -6   5   3    0.56    0.47 
  -6   5   3    1.19    0.65 
  -6   5   3    1.23    0.62 
  -6   5   3    0.89    0.38 
  -6   5   3    1.08    0.34 
  -5  -5   3   31.94    2.06 
  -5  -5   3   32.57    2.51 
  -5  -5   3   35.34    2.12 
  -5  -5   3   33.12    2.04 
  -5  -5   3   36.54    2.14 
  -5   5   3   31.65    1.91 
  -5   5   3   30.50    2.12 
  -5   5   3   29.67    1.92 
  -5   5   3   33.30    2.11 
  -5   5   3   34.91    2.15 
  -5   5   3   34.10    2.15 
  -5   5   3   35.17    2.18 
   5   5  -3   33.03    1.85 
   5   5  -3   35.38    1.96 
   4  -5  -3  126.26    6.62 
  -4  -5   3  127.99    6.53 
  -4  -5   3  123.52    6.50 
  -4  -5   3  140.79    6.55 
  -4  -5   3  131.14    6.51 
  -4   5   3  131.82    7.20 
  -4   5   3  142.94    7.14 
  -4   5   3  138.87    7.04 
   4   5  -3  139.96    7.29 
   4   5  -3  138.49    6.79 
  -4   5   3  140.82    7.04 
  -4   5   3  140.05    7.04 
   3  -5  -3   92.58    4.67 
   3  -5  -3   85.30    4.30 
  -3  -5   3   84.80    4.43 
  -3  -5   3   94.73    4.47 
  -3  -5   3   87.46    4.43 
  -3   5   3   98.84    4.86 
   3   5  -3   90.98    4.68 
   3   5  -3   95.73    4.99 
   2  -5  -3  172.92    8.36 
  -2  -5   3  164.49    8.50 
   2  -5  -3  187.95    8.64 
  -2   5   3  165.99    8.50 
   2   5  -3  182.62    8.76 
  -2   5   3  186.29    8.59 
  -2   5   3  176.53    8.55 
   2   5  -3  180.77    8.51 
   2   5  -3  168.86    8.61 
  -1  -5   3    2.05    0.34 
   1  -5  -3    2.17    0.29 
   1  -5  -3    2.12    0.34 
  -1  -5   3    2.10    0.35 
   1  -5  -3    2.03    0.25 
  -1   5   3    2.45    0.35 
   1   5  -3    2.50    0.42 
  -1   5   3    2.67    0.30 
   0  -5   3   32.12    1.89 
   0  -5  -3   34.54    1.80 
   0  -5  -3   34.71    1.88 
   0  -5  -3   30.04    1.72 
   0   5  -3   30.79    2.02 
   0   5   3   34.22    1.68 
  -1  -5  -3  154.60    7.86 
   1  -5   3  160.23    7.93 
  -1  -5  -3  167.74    7.93 
   1  -5   3  170.29    8.11 
   1  -5   3  158.86    7.90 
  -1  -5  -3  156.94    7.85 
   1  -5   3  167.88    8.06 
  -1   5  -3  162.29    7.67 
  -1   5  -3  165.45    7.82 
  -1   5  -3  162.30    7.91 
   1   5   3  144.90    8.19 
   1   5   3  162.47    7.80 
   1   5   3  172.05    7.90 
  -2  -5  -3  115.59    5.64 
   2  -5   3  120.31    6.06 
   2  -5   3  107.48    5.65 
  -2  -5  -3  116.47    5.70 
  -2  -5  -3  115.60    5.72 
  -2  -5  -3  106.27    5.74 
   2  -5   3  119.02    5.71 
   2  -5   3  116.76    5.86 
   2  -5   3  108.16    5.70 
   2   5   3  143.65    6.76 
   2   5   3  126.80    6.51 
  -2   5  -3  139.27    6.65 
   2   5   3  137.61    6.54 
   2   5   3  128.18    7.07 
  -2   5  -3  128.44    6.50 
   2   5   3  126.61    6.48 
   3  -5   3   70.59    3.64 
  -3  -5  -3   66.03    3.59 
  -3  -5  -3   68.09    3.79 
  -3  -5  -3   67.42    3.65 
   3  -5   3   66.97    3.83 
  -3  -5  -3   73.29    3.70 
  -3  -5  -3   65.99    3.71 
   3  -5   3   69.82    3.59 
   3   5   3   75.86    4.02 
  -3   5  -3   62.01    3.87 
   3   5   3   77.19    3.63 
  -3   5  -3   76.17    3.79 
  -3   5  -3   65.35    3.54 
  -3   5  -3   66.75    4.23 
  -3   5  -3   68.23    3.80 
   3   5   3   67.85    3.57 
   3   5   3   63.11    3.54 
  -4  -5  -3   24.71    1.76 
  -4  -5  -3   25.87    1.69 
  -4  -5  -3   22.59    1.69 
   4  -5   3   26.25    1.66 
   4  -5   3   26.94    1.63 
  -4  -5  -3   27.31    1.93 
  -4  -5  -3   25.78    1.68 
  -4  -5  -3   24.90    1.80 
  -4   5  -3   26.65    1.83 
   4   5   3   24.34    1.54 
  -4   5  -3   21.93    1.81 
   4   5   3   27.02    1.56 
  -4   5  -3   24.53    1.52 
  -4   5  -3   24.02    2.16 
  -4   5  -3   23.97    1.68 
   4   5   3   26.07    1.57 
  -4   5  -3   23.29    1.75 
   5  -5   3    1.07    0.30 
  -5  -5  -3    0.60    0.24 
   5  -5   3    0.73    0.25 
  -5  -5  -3    0.35    0.23 
  -5  -5  -3    0.40    0.31 
   5  -5   3    0.80    0.27 
   5   5   3    1.94    0.41 
   5   5   3    1.22    0.30 
   5   5   3    1.04    0.35 
  -5   5  -3    0.93    0.32 
  -5   5  -3    1.37    0.42 
  -5   5  -3    1.11    0.39 
  -5   5  -3    1.22    0.44 
  -5   5  -3    1.24    0.47 
   6  -5   3   19.05    1.24 
  -6  -5  -3   20.44    1.42 
   6  -5   3   21.27    1.23 
  -6  -5  -3   16.97    1.23 
  -6  -5  -3   20.15    1.42 
  -6  -5  -3   16.30    1.55 
  -6   5  -3   20.80    1.54 
   6   5   3   23.57    1.43 
  -6   5  -3   23.60    1.77 
  -6   5  -3   21.65    1.56 
  -6   5  -3   22.65    1.57 
  -7   5  -3   18.75    1.10 
  -7   5  -3   17.96    1.22 
  -8  -6   3    4.32    0.43 
  -8  -6   3    4.79    0.58 
  -8   6   3    5.10    0.73 
  -7  -6   3   28.09    1.70 
  -7  -6   3   25.09    1.61 
  -7  -6   3   27.94    1.68 
  -7  -6   3   25.88    2.05 
   7   6  -3   29.66    1.75 
  -7   6   3   32.15    2.38 
  -7   6   3   31.77    1.94 
  -7   6   3   31.74    1.95 
  -6  -6   3   61.50    3.19 
  -6  -6   3   58.01    3.69 
   6   6  -3   68.50    3.44 
   6   6  -3   66.58    3.47 
  -6   6   3   59.94    3.71 
   6   6  -3   67.10    3.49 
  -6   6   3   65.15    3.91 
  -5  -6   3   54.15    3.69 
  -5  -6   3   52.71    3.18 
  -5  -6   3   63.85    3.27 
  -5  -6   3   58.97    3.23 
  -5  -6   3   59.19    3.18 
  -5   6   3   59.35    3.39 
  -5   6   3   61.14    3.49 
   5   6  -3   57.37    3.06 
  -5   6   3   56.53    3.30 
  -5   6   3   58.51    3.39 
  -5   6   3   51.26    3.86 
  -5   6   3   60.67    3.36 
   5   6  -3   57.94    3.13 
  -5   6   3   57.23    3.33 
   4  -6  -3    8.95    0.90 
  -4  -6   3    9.98    0.89 
  -4  -6   3    9.45    0.82 
  -4  -6   3    8.74    0.81 
  -4  -6   3    9.63    0.81 
  -4   6   3   10.39    0.95 
  -4   6   3   12.18    0.97 
   4   6  -3   10.24    1.08 
  -4   6   3   11.16    1.02 
  -4   6   3    9.81    0.94 
  -4   6   3   11.30    1.17 
  -4   6   3    8.02    1.43 
   4   6  -3   10.17    0.75 
  -4   6   3    8.84    1.25 
  -4   6   3    9.68    0.92 
  -3  -6   3   23.28    1.36 
  -3  -6   3   25.68    1.54 
   3  -6  -3   22.67    1.21 
   3  -6  -3   22.94    1.56 
  -3  -6   3   22.56    1.37 
  -3   6   3   30.17    1.93 
   3   6  -3   30.70    2.01 
  -3   6   3   30.74    1.90 
  -3   6   3   32.27    1.89 
  -3   6   3   31.82    1.87 
   3   6  -3   30.32    1.69 
  -2  -6   3  156.99    8.42 
   2  -6  -3  180.59    8.16 
  -2  -6   3  178.01    8.27 
  -2  -6   3  169.40    8.48 
  -2  -6   3  172.46    8.24 
   2  -6  -3  171.77    8.95 
  -2  -6   3  162.98    8.42 
   2   6  -3  203.40    9.18 
  -2   6   3  198.80    9.28 
  -2   6   3  169.63    9.20 
  -1  -6   3  167.21    8.02 
   1  -6  -3  169.44    8.02 
  -1  -6   3  154.76    8.14 
   1  -6  -3  178.87    7.96 
  -1  -6   3  161.40    7.98 
   1  -6  -3  163.26    8.17 
  -1  -6   3  162.87    8.25 
   1   6  -3  172.20    8.19 
   1   6  -3  166.04    8.20 
   1   6  -3  172.18    8.52 
   0  -6   3  113.03    5.43 
   0  -6   3  106.04    5.59 
   0  -6  -3  105.46    5.40 
   0  -6  -3  112.67    5.43 
   0  -6  -3  109.96    5.45 
   0  -6   3   99.03    5.41 
   0  -6  -3  112.10    5.56 
   0  -6  -3  121.91    5.41 
   0  -6   3  111.26    5.45 
   0   6  -3  107.87    5.25 
   0   6   3  104.84    5.19 
   0   6  -3  107.42    5.65 
   0   6   3  103.09    5.27 
   0   6   3  107.62    5.28 
   0   6  -3  111.25    5.25 
   1  -6   3   44.79    2.61 
  -1  -6  -3   49.49    2.69 
   1  -6   3   49.88    2.64 
  -1  -6  -3   48.86    2.59 
   1  -6   3   53.76    2.87 
  -1  -6  -3   50.34    2.68 
  -1  -6  -3   47.05    2.61 
   1  -6   3   51.02    2.68 
   1  -6   3   57.14    3.09 
  -1  -6  -3   47.72    2.64 
   1   6   3   44.92    2.89 
   1   6   3   47.05    2.47 
   1   6   3   45.10    2.42 
  -1   6  -3   47.21    2.28 
   1   6   3   44.79    2.46 
  -1   6  -3   50.13    2.59 
  -1   6  -3   46.71    2.45 
  -1   6  -3   47.76    2.29 
   1   6   3   47.66    2.51 
  -2  -6  -3    8.84    0.76 
   2  -6   3    9.82    0.87 
   2  -6   3    9.86    0.76 
   2  -6   3    9.21    0.95 
   2  -6   3    8.91    0.72 
   2  -6   3    8.99    0.75 
  -2  -6  -3    7.83    0.71 
  -2  -6  -3    8.78    0.79 
  -2  -6  -3    9.62    0.83 
  -2  -6  -3    8.49    0.66 
  -2  -6  -3    8.86    0.82 
   2   6   3    8.66    0.69 
   2   6   3    9.54    1.09 
  -2   6  -3    8.75    0.67 
   2   6   3    8.39    0.67 
   2   6   3    8.06    0.64 
  -2   6  -3    9.02    0.77 
  -2   6  -3    7.72    1.14 
   2   6   3    9.11    0.82 
   3  -6   3   38.34    2.20 
  -3  -6  -3   37.19    2.35 
   3  -6   3   37.24    2.24 
   3  -6   3   38.29    2.28 
  -3  -6  -3   38.24    2.29 
  -3  -6  -3   40.14    2.23 
  -3  -6  -3   40.05    2.28 
   3  -6   3   41.77    2.84 
  -3  -6  -3   36.70    2.38 
  -3   6  -3   38.15    2.37 
   3   6   3   39.39    2.55 
   3   6   3   35.79    2.47 
   3   6   3   40.23    2.93 
   3   6   3   40.41    2.18 
  -3   6  -3   35.47    2.44 
  -3   6  -3   40.28    2.84 
  -3   6  -3   40.03    2.14 
   3   6   3   36.90    2.13 
  -4  -6  -3   53.70    3.12 
  -4  -6  -3   55.90    3.26 
  -4  -6  -3   55.03    3.24 
   4  -6   3   58.30    3.12 
  -4  -6  -3   49.04    3.33 
  -4  -6  -3   51.98    3.43 
   4  -6   3   59.62    3.16 
  -4  -6  -3   59.38    3.34 
   4  -6   3   62.05    3.16 
  -4   6  -3   73.45    4.42 
   4   6   3   59.33    3.78 
  -4   6  -3   65.03    3.55 
  -4   6  -3   72.03    3.84 
   4   6   3   70.37    3.63 
  -4   6  -3   68.51    3.89 
  -4   6  -3   63.69    3.93 
   4   6   3   73.90    3.67 
  -5  -6  -3   49.74    2.80 
  -5  -6  -3   52.47    2.92 
  -5  -6  -3   45.78    2.93 
   5  -6   3   50.02    2.77 
   5  -6   3   50.53    2.73 
   5  -6   3   51.09    2.76 
  -5  -6  -3   43.31    2.91 
   5   6   3   48.65    2.62 
  -5   6  -3   45.92    2.98 
   5   6   3   47.88    2.67 
  -5   6  -3   49.18    3.31 
  -5   6  -3   46.58    2.93 
  -5   6  -3   46.79    2.46 
  -5   6  -3   47.41    2.89 
   5   6   3   46.83    2.66 
  -6  -6  -3   21.38    1.54 
   6  -6   3   27.03    1.71 
   6  -6   3   23.80    1.66 
  -6  -6  -3   24.19    1.59 
   6  -6   3   24.33    1.43 
  -6   6  -3   21.45    1.87 
   6   6   3   27.65    1.58 
  -6   6  -3   26.36    1.72 
  -6   6  -3   26.55    1.69 
  -7   6  -3    1.32    0.26 
  -7  -7   3    1.52    0.36 
  -7  -7   3    1.48    0.37 
  -7  -7   3    1.29    0.32 
  -7   7   3    0.99    0.26 
  -7   7   3    1.20    0.44 
   7   7  -3    0.56    0.18 
  -7   7   3    0.88    0.25 
  -7   7   3    0.68    0.42 
   7   7  -3    1.64    0.37 
  -6  -7   3    2.88    0.53 
  -6  -7   3    3.58    0.86 
  -6  -7   3    3.56    0.51 
  -6  -7   3    2.92    0.51 
  -6  -7   3    3.40    0.53 
  -6   7   3    5.28    1.09 
  -6   7   3    4.07    0.93 
   6   7  -3    5.44    0.59 
   6   7  -3    5.25    0.53 
   6   7  -3    5.16    0.55 
  -6   7   3    4.39    0.67 
  -6   7   3    5.01    0.83 
  -6   7   3    3.90    0.64 
  -5  -7   3   20.64    1.45 
  -5  -7   3   21.21    1.47 
  -5  -7   3   21.63    1.92 
  -5  -7   3   21.22    1.49 
  -5  -7   3   21.73    1.45 
   5   7  -3   16.29    1.09 
  -5   7   3   16.38    1.41 
   5   7  -3   15.86    1.14 
  -5   7   3   15.22    1.29 
  -5   7   3   16.16    1.38 
  -5   7   3   15.36    1.80 
  -5   7   3   15.66    1.48 
  -5   7   3   18.11    1.45 
  -5   7   3   15.38    1.28 
  -4  -7   3   60.26    3.16 
  -4  -7   3   61.72    3.18 
  -4  -7   3   55.74    3.11 
   4  -7  -3   51.18    2.90 
  -4  -7   3   57.06    3.11 
  -4   7   3   63.16    3.41 
  -4   7   3   62.35    3.40 
  -4   7   3   58.49    3.91 
  -4   7   3   58.32    3.34 
  -4   7   3   56.43    3.51 
  -4   7   3   59.66    3.44 
   4   7  -3   59.41    3.13 
  -3  -7   3  110.14    5.68 
  -3  -7   3  114.80    5.57 
   3  -7  -3  117.96    5.37 
  -3  -7   3  110.93    5.71 
   3  -7  -3  104.16    5.81 
  -3   7   3  124.02    6.40 
  -3   7   3  126.84    6.45 
  -3   7   3  121.96    6.40 
   3   7  -3  128.86    6.63 
  -2  -7   3    6.84    0.56 
  -2  -7   3    6.52    0.68 
   2  -7  -3    5.90    0.50 
  -2  -7   3    7.03    1.16 
   2  -7  -3    6.60    0.69 
   2  -7  -3    6.79    0.46 
  -2  -7   3    6.66    0.63 
   2   7  -3   10.90    0.98 
  -2   7   3   10.75    0.81 
   2   7  -3    9.77    0.70 
   2   7  -3   10.95    0.73 
   1  -7  -3    1.98    0.38 
  -1  -7   3    1.96    0.31 
   1  -7  -3    2.03    0.25 
  -1  -7   3    2.13    0.34 
  -1  -7   3    1.72    0.36 
   1  -7  -3    1.78    0.30 
  -1  -7   3    2.13    0.28 
   1  -7  -3    2.26    0.31 
  -1  -7   3    2.26    0.49 
  -1   7   3    1.98    0.32 
  -1   7   3    1.62    0.31 
  -1   7   3    1.44    0.37 
   1   7  -3    2.24    0.30 
   1   7  -3    1.86    0.29 
   1   7  -3    2.00    0.45 
   0  -7  -3   25.13    1.54 
   0  -7   3   25.70    1.41 
   0  -7  -3   22.83    1.37 
   0  -7   3   23.14    1.39 
   0  -7  -3   24.13    1.44 
   0  -7   3   24.97    1.60 
   0  -7  -3   22.23    1.45 
   0  -7   3   22.59    1.40 
   0  -7  -3   24.74    1.41 
   0   7   3   26.62    1.54 
   0   7   3   25.77    1.46 
   0   7   3   27.83    1.56 
   0   7  -3   26.09    1.50 
   0   7  -3   28.29    1.49 
   0   7  -3   27.84    2.12 
  -1  -7  -3  232.15   11.13 
   1  -7   3  245.92   11.18 
   1  -7   3  206.74   11.13 
  -1  -7  -3  219.04   11.23 
   1  -7   3  227.76   11.40 
  -1  -7  -3  221.11   11.13 
  -1  -7  -3  231.21   11.19 
   1  -7   3  241.26   11.22 
  -1  -7  -3  240.24   11.28 
   1  -7   3  244.22   11.47 
  -1   7  -3  255.55   11.94 
   1   7   3  242.36   12.01 
   1   7   3  245.66   11.88 
   1   7   3  250.91   11.95 
  -1   7  -3  244.82   11.72 
   1   7   3  244.75   11.96 
  -1   7  -3  252.68   12.10 
   2  -7   3  112.22    5.52 
   2  -7   3  111.64    5.42 
  -2  -7  -3  103.47    5.44 
  -2  -7  -3  107.63    5.37 
  -2  -7  -3  102.22    5.50 
  -2  -7  -3  109.81    5.34 
   2  -7   3  118.24    5.92 
  -2  -7  -3  100.29    5.29 
   2  -7   3  102.54    5.64 
  -2  -7  -3  105.88    5.48 
   2  -7   3  101.95    5.38 
   2   7   3  126.83    6.89 
  -2   7  -3  128.70    6.30 
   2   7   3  123.52    6.14 
   2   7   3  113.13    6.10 
  -2   7  -3  122.62    6.74 
  -2   7  -3  126.58    6.37 
   2   7   3  126.35    6.36 
  -2   7  -3  124.27    6.81 
   2   7   3  116.69    6.33 
   3  -7   3  117.82    5.59 
   3  -7   3  115.16    5.61 
  -3  -7  -3  103.75    5.67 
  -3  -7  -3  110.99    5.61 
  -3  -7  -3   94.41    5.67 
  -3  -7  -3  110.33    5.65 
   3  -7   3  108.60    5.54 
  -3   7  -3  116.71    5.91 
   3   7   3  118.21    5.57 
   3   7   3  108.53    5.56 
  -3   7  -3  111.22    6.29 
  -3   7  -3  118.35    5.79 
  -3   7  -3  103.54    5.72 
  -3   7  -3  109.32    5.51 
   3   7   3   95.68    5.77 
   3   7   3  105.68    5.50 
  -4  -7  -3   15.34    1.49 
  -4  -7  -3   15.59    1.31 
  -4  -7  -3   18.28    1.43 
   4  -7   3   17.74    1.23 
  -4  -7  -3   18.15    1.31 
   4  -7   3   17.39    1.25 
   4  -7   3   17.90    1.28 
  -4   7  -3   19.40    1.50 
  -4   7  -3   19.73    1.33 
  -4   7  -3   18.92    1.82 
  -4   7  -3   18.86    1.58 
   4   7   3   20.07    1.32 
   4   7   3   20.09    1.31 
  -4   7  -3   19.41    1.47 
   4   7   3   16.50    1.24 
  -4   7  -3   18.92    1.26 
   5  -7   3    3.05    0.46 
  -5  -7  -3    3.33    0.56 
   5  -7   3    3.16    0.46 
   5  -7   3    2.89    0.49 
  -5  -7  -3    2.93    0.59 
  -5  -7  -3    2.92    0.49 
   5   7   3    3.70    0.55 
  -5   7  -3    3.77    0.65 
   5   7   3    3.68    0.50 
  -5   7  -3    2.92    0.58 
  -5   7  -3    3.16    0.83 
  -5   7  -3    3.45    0.60 
  -6  -7  -3   11.87    0.88 
   6  -7   3   10.07    0.77 
  -6  -7  -3   12.79    0.93 
   6  -7   3   10.52    0.79 
  -6   7  -3   15.31    1.05 
  -6   7  -3   14.40    1.21 
  -6   7  -3   12.97    1.08 
  -6   7  -3   13.95    1.05 
   6   7   3   14.77    0.99 
  -7  -8   3   17.95    1.17 
  -7  -8   3   17.15    1.17 
  -7  -8   3   21.04    1.53 
  -7  -8   3   19.39    1.24 
   7   8  -3   19.26    1.20 
  -7   8   3   23.33    1.61 
  -7   8   3   19.55    1.48 
  -7   8   3   19.34    1.33 
  -7   8   3   21.38    1.36 
  -6  -8   3   53.40    3.40 
   6  -8  -3   47.62    2.67 
  -6  -8   3   51.07    2.88 
  -6  -8   3   52.83    2.88 
  -6  -8   3   51.96    2.84 
  -6   8   3   53.98    3.19 
   6   8  -3   53.11    3.01 
  -6   8   3   58.70    3.36 
  -6   8   3   51.59    3.15 
   6   8  -3   59.59    3.03 
  -6   8   3   57.23    3.65 
  -5  -8   3   23.88    1.58 
  -5  -8   3   26.03    1.69 
  -5  -8   3   23.49    1.59 
  -5  -8   3   25.95    1.66 
   5  -8  -3   24.73    1.45 
   5   8  -3   24.10    1.58 
  -5   8   3   25.79    1.76 
  -5   8   3   24.31    1.83 
   5   8  -3   24.77    1.53 
  -5   8   3   24.19    1.74 
  -5   8   3   25.70    2.22 
  -5   8   3   26.73    1.91 
  -5   8   3   24.20    1.80 
  -4  -8   3    2.51    0.46 
  -4  -8   3    2.49    0.52 
   4  -8  -3    2.25    0.38 
  -4  -8   3    3.07    0.71 
   4   8  -3    4.52    0.51 
   4   8  -3    4.68    0.54 
  -4   8   3    5.02    1.14 
  -4   8   3    4.20    0.68 
  -4   8   3    4.40    0.66 
  -4   8   3    4.27    0.67 
  -4   8   3    4.02    1.08 
  -4   8   3    5.13    0.69 
   3  -8  -3   10.01    0.78 
  -3  -8   3    7.56    0.80 
  -3  -8   3   10.36    0.91 
   3  -8  -3   10.53    1.00 
  -3  -8   3    7.81    0.81 
  -3  -8   3    8.16    0.76 
  -3   8   3    7.42    0.78 
  -3   8   3    6.53    0.72 
   3   8  -3    8.39    0.66 
  -3   8   3    9.44    0.88 
   3   8  -3    7.84    0.96 
  -3   8   3    7.27    0.82 
   2  -8  -3   87.54    4.45 
   2  -8  -3   91.71    4.81 
  -2  -8   3   96.88    4.53 
   2  -8  -3   87.73    4.37 
  -2  -8   3   83.49    4.56 
  -2  -8   3   87.09    4.52 
  -2  -8   3   97.43    4.64 
  -2  -8   3   83.75    4.74 
  -2   8   3  104.49    5.27 
   2   8  -3  103.88    5.45 
  -2   8   3   98.77    5.16 
  -2   8   3   92.06    4.99 
  -2   8   3  105.06    5.03 
  -2   8   3   90.40    5.02 
   2   8  -3  103.39    4.94 
  -2   8   3  101.38    5.21 
  -2   8   3  103.46    5.13 
   2   8  -3   97.99    5.01 
  -1  -8   3   70.16    3.60 
  -1  -8   3   66.02    3.77 
   1  -8  -3   69.80    3.55 
   1  -8  -3   68.02    3.80 
   1  -8  -3   67.09    3.52 
  -1  -8   3   76.02    3.57 
  -1  -8   3   63.67    3.55 
   1  -8  -3   76.29    3.63 
  -1  -8   3   69.02    3.57 
  -1   8   3   74.82    3.95 
   1   8  -3   74.79    4.31 
  -1   8   3   72.48    3.90 
  -1   8   3   78.56    3.93 
   1   8  -3   71.83    3.83 
  -1   8   3   85.16    4.04 
   1   8  -3   77.90    3.85 
   0  -8   3   74.84    3.56 
   0  -8  -3   69.55    3.56 
   0  -8   3   69.21    3.57 
   0  -8   3   67.88    3.80 
   0  -8  -3   69.58    3.50 
   0  -8   3   67.39    3.55 
   0  -8  -3   72.12    3.76 
   0  -8  -3   64.26    3.51 
   0  -8  -3   68.14    3.61 
   0  -8   3   67.99    3.58 
   0  -8   3   67.41    3.55 
   0   8   3   60.90    3.42 
   0   8   3   67.54    3.54 
   0   8  -3   77.24    4.30 
   0   8  -3   68.46    3.46 
   0   8   3   70.01    3.67 
   0   8   3   72.87    3.58 
   0   8  -3   69.52    3.52 
   0   8  -3   68.51    4.06 
  -1  -8  -3   34.46    2.06 
   1  -8   3   33.89    2.20 
   1  -8   3   36.95    1.96 
   1  -8   3   33.71    2.22 
  -1  -8  -3   32.43    1.92 
   1  -8   3   35.62    1.97 
  -1  -8  -3   32.33    2.01 
  -1   8  -3   33.24    1.89 
   1   8   3   27.16    1.74 
   1   8   3   29.28    1.84 
   1   8   3   27.99    1.61 
   1   8   3   29.04    1.71 
   1   8   3   29.03    1.71 
   1   8   3   29.91    2.00 
   2  -8   3    0.19    0.20 
   2  -8   3    0.15    0.30 
  -2  -8  -3    0.18    0.41 
   2  -8   3    0.16    0.14 
  -2  -8  -3    0.21    0.20 
  -2  -8  -3    0.05    0.21 
   2  -8   3    0.08    0.14 
  -2  -8  -3   -0.02    0.14 
  -2  -8  -3   -0.01    0.20 
   2  -8   3    0.14    0.22 
   2   8   3    0.13    0.14 
  -2   8  -3    0.58    0.33 
  -2   8  -3    0.24    0.38 
   2   8   3    0.16    0.25 
  -2   8  -3    0.39    0.21 
   2   8   3    0.29    0.19 
  -2   8  -3   -0.08    0.32 
   2   8   3    0.36    0.26 
  -2   8  -3    0.28    0.24 
   3  -8   3   24.37    1.52 
  -3  -8  -3   23.33    1.56 
   3  -8   3   23.39    1.52 
   3  -8   3   23.47    1.50 
  -3  -8  -3   20.03    1.95 
  -3  -8  -3   21.52    1.60 
  -3   8  -3   24.06    1.75 
  -3   8  -3   19.85    1.44 
   3   8   3   21.03    1.41 
  -3   8  -3   20.44    1.92 
   3   8   3   20.17    1.36 
   3   8   3   20.82    1.65 
  -3   8  -3   20.54    1.61 
  -3   8  -3   20.84    1.35 
  -3   8  -3   22.36    1.57 
   3   8   3   19.58    1.31 
   4  -8   3   54.86    3.02 
   4  -8   3   57.31    3.07 
  -4  -8  -3   53.32    3.21 
  -4  -8  -3   51.81    3.06 
  -4  -8  -3   55.23    3.25 
   4   8   3   55.02    3.30 
  -4   8  -3   56.01    3.27 
  -4   8  -3   55.33    3.24 
  -4   8  -3   57.22    3.31 
   4   8   3   53.00    3.01 
  -4   8  -3   55.11    3.00 
  -4   8  -3   56.75    3.04 
   4   8   3   55.12    3.05 
  -4   8  -3   56.36    3.69 
  -5  -8  -3   35.07    2.02 
   5  -8   3   31.18    1.98 
  -5  -8  -3   34.90    2.12 
   5  -8   3   34.54    2.00 
   5  -8   3   34.40    1.97 
  -5  -8  -3   34.31    2.10 
   5  -8   3   30.05    1.94 
  -5   8  -3   40.11    2.31 
   5   8   3   39.38    2.11 
   5   8   3   36.33    2.10 
  -5   8  -3   39.51    2.30 
  -5   8  -3   32.54    2.42 
  -5   8  -3   33.24    2.50 
  -5   8  -3   33.89    2.32 
   6  -8   3   15.95    1.02 
   6  -8   3   17.05    1.02 
  -6   8  -3   13.51    1.03 
  -6   8  -3   13.67    0.97 
  -6   8  -3   14.61    1.10 
  -7  -9   3    3.94    0.64 
  -7  -9   3    4.42    0.47 
  -7  -9   3    4.97    0.47 
   7   9  -3    3.36    0.39 
  -7   9   3    3.58    0.45 
  -7   9   3    3.89    0.47 
  -7   9   3    3.80    0.57 
  -6  -9   3    0.46    0.23 
   6  -9  -3    0.47    0.28 
  -6  -9   3    0.33    0.22 
  -6  -9   3    0.25    0.30 
  -6  -9   3    0.69    0.23 
  -6   9   3    0.76    0.29 
   6   9  -3    0.95    0.25 
  -6   9   3    0.57    0.27 
   6   9  -3    1.51    0.34 
  -6   9   3    0.53    0.21 
   6   9  -3    1.19    0.30 
  -6   9   3    1.44    0.51 
   5  -9  -3   30.25    1.74 
  -5  -9   3   28.87    2.08 
  -5  -9   3   32.18    1.97 
   5   9  -3   31.83    1.98 
  -5   9   3   31.90    2.23 
  -5   9   3   33.60    2.30 
  -5   9   3   32.87    2.18 
  -5   9   3   32.41    2.14 
   5   9  -3   35.64    1.97 
  -4  -9   3   54.47    3.03 
  -4  -9   3   55.96    3.11 
  -4  -9   3   52.57    3.03 
  -4  -9   3   59.47    3.16 
   4  -9  -3   54.81    2.92 
  -4   9   3   52.08    3.17 
  -4   9   3   53.29    3.16 
  -4   9   3   52.49    3.52 
   4   9  -3   52.86    2.95 
  -4   9   3   48.08    3.25 
  -4   9   3   57.71    3.20 
  -4   9   3   57.44    3.14 
  -3  -9   3   53.16    3.12 
  -3  -9   3   55.92    3.05 
   3  -9  -3   53.82    3.01 
   3  -9  -3   57.13    3.15 
   3  -9  -3   57.25    2.96 
  -3  -9   3   55.18    3.08 
  -3  -9   3   63.55    3.23 
  -3   9   3   56.90    2.94 
  -3   9   3   56.97    3.28 
  -3   9   3   55.98    3.20 
   3   9  -3   54.68    2.99 
   3   9  -3   54.67    3.05 
  -3   9   3   58.01    3.21 
  -3   9   3   56.74    3.56 
  -3   9   3   58.84    3.30 
   2  -9  -3  110.54    5.37 
   2  -9  -3  105.70    5.25 
  -2  -9   3  108.79    5.32 
   2  -9  -3   92.06    5.30 
  -2  -9   3  101.31    5.37 
  -2  -9   3   94.66    5.36 
   2  -9  -3  108.56    5.46 
  -2  -9   3  107.49    5.48 
   2  -9  -3  106.92    5.68 
  -2  -9   3  113.64    5.36 
  -2  -9   3  111.42    5.30 
  -2  -9   3  104.38    5.63 
   2   9  -3  110.70    5.90 
  -2   9   3  107.56    5.36 
  -2   9   3  106.44    5.47 
   2   9  -3  107.28    5.25 
  -2   9   3  107.76    5.79 
   2   9  -3  104.76    5.30 
  -2   9   3  108.79    5.56 
  -2   9   3  113.28    5.63 
  -2   9   3  104.13    5.49 
  -2   9   3  103.50    5.32 
   2   9  -3   95.55    5.54 
  -1  -9   3    0.71    0.29 
  -1  -9   3    1.15    0.28 
   1  -9  -3    1.40    0.43 
   1  -9  -3    1.01    0.25 
   1  -9  -3    0.61    0.21 
  -1  -9   3    0.86    0.24 
  -1  -9   3    1.66    0.34 
  -1  -9   3    1.91    0.48 
  -1  -9   3    0.99    0.28 
  -1   9   3    0.49    0.21 
   1   9  -3    1.16    0.28 
  -1   9   3    0.65    0.30 
   1   9  -3    0.67    0.24 
   1   9  -3    0.87    0.25 
   1   9  -3    0.66    0.40 
  -1   9   3    0.63    0.27 
  -1   9   3    0.51    0.24 
  -1   9   3    0.92    0.28 
   0  -9   3   21.45    1.40 
   0  -9  -3   22.02    1.58 
   0  -9   3   21.57    1.40 
   0  -9  -3   23.66    1.41 
   0  -9   3   23.81    1.36 
   0  -9   3   23.76    1.67 
   0  -9  -3   20.25    1.33 
   0  -9  -3   22.12    1.39 
   0  -9  -3   21.46    1.40 
   0  -9  -3   22.62    1.44 
   0   9  -3   27.02    2.06 
   0   9  -3   26.74    1.50 
   0   9  -3   24.23    1.42 
   0   9  -3   26.82    1.70 
   0   9   3   28.67    2.55 
   0   9   3   24.65    1.52 
   0   9  -3   22.46    1.40 
   0   9   3   23.81    1.52 
   0   9   3   26.23    1.63 
  -1  -9  -3   77.42    4.25 
   1  -9   3   84.61    4.47 
  -1  -9  -3   77.82    4.06 
  -1  -9  -3   79.14    4.13 
   1  -9   3   81.69    4.09 
  -1  -9  -3   73.72    4.09 
   1  -9   3   85.58    4.52 
   1  -9   3   75.18    4.10 
   1  -9   3   76.99    4.09 
   1  -9   3   76.94    4.08 
  -1  -9  -3   78.82    4.05 
  -1  -9  -3   74.40    4.16 
  -1   9  -3   85.29    4.63 
  -1   9  -3   94.38    4.72 
   1   9   3   85.14    4.36 
   1   9   3   95.96    4.54 
   1   9   3   85.07    4.62 
   1   9   3   76.25    4.71 
  -1   9  -3   87.11    4.45 
  -1   9  -3   93.41    5.17 
   1   9   3   84.17    4.47 
  -2  -9  -3   98.14    5.57 
  -2  -9  -3  106.94    5.35 
   2  -9   3  108.97    5.47 
  -2  -9  -3  105.26    5.52 
   2  -9   3  110.84    5.50 
   2  -9   3  111.95    5.47 
   2  -9   3  105.93    5.47 
  -2  -9  -3  108.01    5.52 
  -2   9  -3  121.96    5.97 
   2   9   3  106.30    5.92 
   2   9   3  115.64    5.64 
  -2   9  -3  109.65    5.84 
  -2   9  -3  115.23    6.41 
   2   9   3  109.59    5.71 
  -2   9  -3  121.59    5.72 
   2   9   3  104.50    5.72 
  -3  -9  -3   56.22    3.38 
   3  -9   3   64.86    3.27 
   3  -9   3   62.44    3.28 
  -3  -9  -3   52.44    3.32 
  -3  -9  -3   62.37    3.39 
  -3  -9  -3   58.05    3.22 
  -3   9  -3   64.95    3.55 
   3   9   3   63.66    3.50 
   3   9   3   57.47    3.66 
  -3   9  -3   72.37    3.78 
  -3   9  -3   64.55    4.13 
  -3   9  -3   64.58    3.74 
  -3   9  -3   64.64    3.69 
   3   9   3   63.64    3.47 
   4  -9   3    5.92    0.65 
  -4  -9  -3    6.54    0.75 
  -4  -9  -3    5.18    0.66 
   4  -9   3    5.63    0.72 
   4  -9   3    5.45    0.63 
   4  -9   3    4.96    0.61 
  -4  -9  -3    4.95    0.73 
  -4   9  -3    7.98    1.13 
  -4   9  -3    8.05    1.70 
   4   9   3    8.75    0.73 
   4   9   3    8.70    0.77 
   4   9   3    7.61    0.74 
   4   9   3    6.43    1.09 
  -4   9  -3    8.12    0.92 
  -4   9  -3    7.00    0.94 
   5  -9   3    0.98    0.56 
   5  -9   3    2.31    0.37 
   5  -9   3    3.14    0.41 
  -5  -9  -3    2.50    0.44 
  -5  -9  -3    3.25    0.52 
   5  -9   3    2.00    0.45 
   5  -9   3    2.52    0.49 
  -5   9  -3    2.49    0.51 
  -5   9  -3    1.98    0.58 
   5   9   3    2.50    0.41 
  -5   9  -3    2.84    0.65 
  -5   9  -3    2.69    0.48 
   5   9   3    2.68    0.43 
   5   9   3    2.90    0.48 
   6  -9   3   12.60    0.79 
  -6   9  -3   12.30    0.93 
  -6   9  -3   11.32    0.76 
  -7 -10   3   13.68    1.02 
  -7  10   3   15.58    1.05 
  -7  10   3   17.30    1.06 
  -6 -10   3   18.78    1.19 
   6 -10  -3   17.17    1.13 
   6 -10  -3   17.23    1.22 
  -6 -10   3   21.00    1.31 
  -6 -10   3   20.07    1.29 
  -6 -10   3   21.88    1.65 
  -6  10   3   23.67    1.67 
  -6  10   3   29.16    2.08 
  -6  10   3   27.71    1.86 
   6  10  -3   23.84    1.52 
  -6  10   3   24.88    1.67 
   6  10  -3   27.73    1.55 
  -5 -10   3   18.41    1.32 
   5 -10  -3   17.44    1.20 
  -5 -10   3   17.61    1.22 
  -5 -10   3   17.15    1.28 
  -5  10   3   20.25    1.54 
  -5  10   3   18.36    1.56 
   5  10  -3   21.39    1.40 
   5  10  -3   22.50    1.45 
  -5  10   3   21.05    1.57 
  -5  10   3   22.37    1.58 
  -5  10   3   22.57    1.84 
   5  10  -3   21.41    1.37 
   4 -10  -3    2.90    0.56 
  -4 -10   3    2.97    0.59 
   4 -10  -3    3.30    0.42 
  -4 -10   3    3.12    0.59 
  -4 -10   3    2.77    0.48 
  -4  10   3    4.73    0.66 
  -4  10   3    3.19    0.76 
  -4  10   3    4.03    0.93 
   4  10  -3    4.37    0.53 
   4  10  -3    4.33    0.56 
  -4  10   3    3.66    0.67 
  -4  10   3    4.37    0.68 
  -4  10   3    6.06    0.94 
   3 -10  -3   13.20    1.20 
  -3 -10   3   14.07    1.17 
  -3 -10   3   15.36    1.45 
  -3 -10   3   15.44    1.17 
   3 -10  -3   14.81    1.10 
  -3 -10   3   14.33    1.19 
   3 -10  -3   15.80    1.03 
  -3  10   3   18.78    1.44 
  -3  10   3   18.68    1.35 
  -3  10   3   18.32    1.41 
   3  10  -3   16.04    1.19 
  -3  10   3   16.05    1.12 
   3  10  -3   16.24    1.15 
  -3  10   3   18.48    1.35 
   2 -10  -3   51.33    3.05 
   2 -10  -3   60.54    3.05 
  -2 -10   3   58.18    3.08 
   2 -10  -3   57.82    3.15 
  -2 -10   3   57.11    3.04 
  -2 -10   3   55.89    3.25 
  -2 -10   3   64.12    3.54 
  -2 -10   3   57.98    3.19 
  -2 -10   3   57.26    3.09 
  -2 -10   3   56.42    3.50 
   2 -10  -3   55.58    3.06 
  -2  10   3   64.43    3.51 
  -2  10   3   63.61    3.57 
  -2  10   3   56.11    3.39 
  -2  10   3   63.58    3.64 
   2  10  -3   59.06    3.49 
   2  10  -3   64.28    3.29 
  -2  10   3   63.33    3.43 
  -2  10   3   62.92    3.31 
   2  10  -3   59.58    3.18 
  -1 -10   3   92.77    4.99 
  -1 -10   3   93.06    4.90 
   1 -10  -3  107.46    5.59 
  -1 -10   3   90.66    5.26 
   1 -10  -3   97.71    4.93 
  -1 -10   3   92.57    4.94 
   1 -10  -3  100.99    5.02 
  -1 -10   3  104.02    4.94 
   1 -10  -3   93.01    4.93 
  -1  10   3   96.37    4.97 
   1  10  -3   95.94    4.85 
   1  10  -3   90.93    5.13 
  -1  10   3  105.04    5.42 
  -1  10   3   94.74    5.03 
   1  10  -3   94.15    5.59 
  -1  10   3   93.93    5.22 
   1  10  -3   99.05    4.89 
  -1  10   3   98.11    5.02 
   1  10  -3  102.58    4.89 
  -1  10   3   97.20    4.96 
   0 -10   3   85.32    4.39 
   0 -10  -3   83.06    4.65 
   0 -10  -3   84.72    4.39 
   0 -10  -3   79.58    4.31 
   0 -10  -3   83.10    4.44 
   0 -10   3   84.66    4.36 
   0 -10   3   91.06    4.37 
   0 -10  -3   84.16    4.35 
   0 -10   3   84.47    4.37 
   0 -10  -3   82.13    4.36 
   0 -10   3   84.74    4.51 
   0  10  -3  102.08    4.91 
   0  10   3  100.36    4.95 
   0  10   3   97.80    5.05 
   0  10   3   96.45    4.98 
   0  10  -3   98.08    5.15 
   0  10  -3   95.16    4.82 
   0  10   3   87.01    5.19 
   1 -10   3   38.71    1.99 
   1 -10   3   34.47    2.03 
  -1 -10  -3   31.26    2.06 
  -1 -10  -3   33.58    2.03 
  -1 -10  -3   32.60    2.01 
   1 -10   3   35.22    1.98 
  -1 -10  -3   32.38    1.96 
  -1 -10  -3   32.10    1.93 
   1 -10   3   32.83    1.98 
  -1 -10  -3   32.50    2.23 
   1  10   3   35.43    2.04 
  -1  10  -3   34.90    2.21 
   1  10   3   36.31    2.19 
   1  10   3   32.86    1.99 
   1  10   3   32.93    2.26 
  -1  10  -3   34.52    2.16 
  -1  10  -3   32.11    1.95 
  -1  10  -3   34.42    2.58 
   2 -10   3    3.39    0.49 
  -2 -10  -3    1.94    0.42 
   2 -10   3    2.13    0.41 
  -2 -10  -3    2.29    0.48 
   2 -10   3    2.66    0.50 
  -2 -10  -3    2.53    0.49 
   2 -10   3    2.18    0.49 
   2  10   3    2.57    0.46 
  -2  10  -3    3.41    0.58 
   2  10   3    2.43    0.42 
   2  10   3    2.24    0.41 
  -2  10  -3    2.94    0.50 
   2  10   3    2.55    0.62 
  -2  10  -3    1.91    0.38 
  -2  10  -3    1.64    0.54 
   3 -10   3   27.48    1.75 
  -3 -10  -3   25.75    1.84 
   3 -10   3   28.31    1.73 
  -3 -10  -3   30.14    1.82 
   3 -10   3   28.04    1.76 
   3 -10   3   29.71    1.81 
   3 -10   3   24.16    1.65 
  -3 -10  -3   26.25    1.70 
   3  10   3   24.68    1.68 
  -3  10  -3   26.40    1.66 
  -3  10  -3   24.30    1.79 
  -3  10  -3   25.98    1.73 
   3  10   3   26.61    1.69 
   3  10   3   24.99    1.90 
  -3  10  -3   27.23    1.92 
  -3  10  -3   29.75    2.28 
  -3  10  -3   29.13    1.89 
   3  10   3   27.21    1.62 
  -4 -10  -3   54.07    3.09 
   4 -10   3   58.93    3.05 
   4 -10   3   47.77    2.91 
   4 -10   3   51.26    2.94 
   4 -10   3   55.23    2.98 
  -4 -10  -3   55.10    3.01 
   4 -10   3   54.94    2.98 
  -4  10  -3   57.32    3.10 
  -4  10  -3   65.51    3.78 
   4  10   3   59.71    3.26 
  -4  10  -3   57.14    3.31 
   4  10   3   59.48    3.24 
   4  10   3   52.60    3.38 
   4  10   3   57.40    3.18 
  -4  10  -3   60.25    3.43 
  -5 -10  -3   57.27    3.16 
  -5 -10  -3   53.93    2.91 
   5 -10   3   47.55    2.70 
   5 -10   3   48.61    2.70 
   5 -10   3   48.82    2.72 
   5  10   3   42.72    2.49 
  -5  10  -3   49.99    2.56 
  -5  10  -3   42.73    2.53 
  -5  10  -3   45.95    2.73 
   5  10   3   49.17    2.73 
  -5  10  -3   49.35    3.40 
   6 -10   3   15.44    0.88 
  -6  10  -3   12.65    0.84 
   6 -11  -3    0.13    0.33 
  -6 -11   3    1.24    0.38 
  -6 -11   3    0.83    0.23 
  -6  11   3    1.11    0.31 
   6  11  -3    1.26    0.33 
  -6  11   3    1.33    0.36 
   6  11  -3    1.46    0.35 
   6  11  -3    1.26    0.31 
  -6  11   3    1.53    0.35 
  -5 -11   3   10.18    0.93 
  -5 -11   3   10.68    1.19 
   5 -11  -3   11.32    0.80 
   5  11  -3   12.10    0.91 
  -5  11   3   12.63    1.07 
  -5  11   3   10.12    1.04 
   5  11  -3   11.74    0.95 
  -5  11   3   12.20    1.19 
  -5  11   3   11.77    1.03 
  -5  11   3   11.48    1.01 
   5  11  -3   10.70    0.85 
   4 -11  -3   50.57    2.93 
  -4 -11   3   50.18    2.88 
   4 -11  -3   58.95    2.92 
   4 -11  -3   56.53    3.05 
  -4 -11   3   52.87    3.69 
  -4  11   3   66.39    3.70 
  -4  11   3   61.25    3.66 
   4  11  -3   60.17    3.44 
  -4  11   3   66.62    3.68 
  -4  11   3   66.03    4.27 
   4  11  -3   59.28    3.40 
  -4  11   3   69.71    3.64 
   4  11  -3   61.10    3.37 
   3 -11  -3   91.84    4.55 
  -3 -11   3   83.85    4.49 
  -3 -11   3   84.26    4.54 
   3 -11  -3   90.74    4.66 
   3 -11  -3   87.55    4.55 
  -3 -11   3   85.56    4.67 
   3 -11  -3   91.00    4.52 
  -3  11   3  104.77    5.35 
  -3  11   3   98.93    5.24 
  -3  11   3   94.72    5.35 
   3  11  -3   97.59    5.30 
   3  11  -3   95.60    4.97 
   3  11  -3   89.63    5.02 
  -3  11   3  106.45    5.33 
  -3  11   3   95.43    4.91 
  -3  11   3   99.35    5.20 
  -2 -11   3   27.04    1.57 
  -2 -11   3   24.83    1.59 
  -2 -11   3   21.70    1.66 
   2 -11  -3   26.04    1.55 
   2 -11  -3   26.72    1.67 
   2 -11  -3   25.13    1.57 
   2 -11  -3   23.15    1.56 
  -2 -11   3   25.69    1.54 
   2  11  -3   28.36    1.68 
   2  11  -3   25.41    1.89 
  -2  11   3   26.19    1.78 
  -2  11   3   29.88    1.89 
   2  11  -3   26.88    1.60 
   2  11  -3   24.89    1.56 
  -2  11   3   27.43    1.69 
  -2  11   3   28.46    1.97 
  -1 -11   3    5.96    0.67 
  -1 -11   3    6.18    0.75 
  -1 -11   3    7.59    0.67 
  -1 -11   3    6.02    0.74 
   1 -11  -3    7.68    0.70 
  -1 -11   3    7.26    0.79 
   1 -11  -3    7.16    0.73 
  -1 -11   3    7.60    0.66 
   1 -11  -3    7.20    0.67 
  -1  11   3    5.13    0.81 
  -1  11   3    7.30    0.78 
  -1  11   3    6.19    0.72 
   1  11  -3    6.72    0.61 
  -1  11   3    6.76    0.76 
  -1  11   3    7.02    0.71 
   1  11  -3    7.38    0.65 
  -1  11   3    6.19    0.71 
   1  11  -3    6.54    0.59 
  -1  11   3    7.12    0.95 
   1  11  -3    6.90    0.86 
   0 -11  -3    6.72    0.68 
   0 -11  -3    6.63    0.66 
   0 -11   3    6.38    0.70 
   0 -11  -3    6.37    0.70 
   0 -11   3    7.74    0.65 
   0 -11   3    5.71    0.65 
   0 -11  -3    5.88    0.69 
   0 -11   3    6.80    0.64 
   0 -11  -3    6.46    0.69 
   0 -11   3    6.44    0.68 
   0  11   3    5.27    0.69 
   0  11   3    4.47    0.67 
   0  11  -3    5.16    0.54 
   0  11   3    4.26    0.80 
   0  11   3    4.66    0.57 
   0  11   3    5.60    0.60 
   1 -11   3   63.71    3.20 
   1 -11   3   65.51    3.23 
   1 -11   3   54.24    3.20 
   1 -11   3   58.91    3.24 
  -1 -11  -3   61.69    3.31 
  -1 -11  -3   58.78    3.18 
  -1 -11  -3   59.57    3.20 
  -1 -11  -3   53.90    3.32 
   1 -11   3   62.50    3.30 
  -1 -11  -3   54.94    3.26 
   1  11   3   64.44    3.63 
  -1  11  -3   68.05    3.75 
   1  11   3   63.08    3.50 
  -1  11  -3   64.09    3.65 
  -1  11  -3   64.13    4.10 
   1  11   3   65.10    3.49 
  -1  11  -3   63.61    3.44 
  -2 -11  -3   49.89    2.54 
   2 -11   3   49.97    2.70 
  -2 -11  -3   46.00    2.87 
   2 -11   3   49.27    2.74 
   2 -11   3   51.03    2.80 
  -2 -11  -3   44.03    2.76 
   2 -11   3   52.65    2.70 
   2 -11   3   44.28    2.71 
  -2 -11  -3   47.49    2.76 
  -2  11  -3   57.06    3.19 
  -2  11  -3   57.00    3.19 
  -2  11  -3   56.33    3.29 
  -2  11  -3   58.76    3.71 
   2  11   3   52.87    3.04 
  -2  11  -3   51.48    3.00 
   2  11   3   54.38    3.08 
   3 -11   3   57.45    3.41 
  -3 -11  -3   55.16    3.00 
  -3 -11  -3   55.36    3.11 
  -3 -11  -3   46.74    2.94 
   3 -11   3   52.18    2.94 
   3 -11   3   52.97    2.89 
   3 -11   3   52.28    2.90 
   3  11   3   55.32    2.90 
  -3  11  -3   53.65    3.27 
  -3  11  -3   55.06    3.01 
   3  11   3   55.66    3.08 
  -3  11  -3   59.70    4.19 
   3  11   3   53.81    3.03 
   3  11   3   52.88    3.25 
  -3  11  -3   53.31    3.11 
   4 -11   3    4.22    0.53 
  -4 -11  -3    4.95    0.77 
   4 -11   3    3.37    0.49 
   4 -11   3    4.07    0.50 
   4 -11   3    3.64    0.56 
  -4 -11  -3    3.84    0.52 
   4  11   3    4.23    0.80 
   4  11   3    3.65    0.53 
  -4  11  -3    4.48    0.78 
   4  11   3    4.04    0.50 
  -4  11  -3    3.38    0.55 
  -4  11  -3    3.68    0.41 
   4  11   3    4.47    0.52 
  -4  11  -3    2.49    0.51 
   5 -11   3    2.00    0.30 
   5 -11   3    1.78    0.37 
   5 -11   3    1.69    0.32 
  -5  11  -3    2.36    0.38 
  -5  11  -3    1.57    0.43 
   5  11   3    1.66    0.32 
  -6 -12   3   17.06    1.39 
   6  12  -3   22.99    1.28 
  -6  12   3   21.04    1.33 
   6  12  -3   19.58    1.34 
  -6  12   3   23.02    1.68 
   5 -12  -3   18.00    1.11 
  -5 -12   3   18.79    1.51 
   5 -12  -3   15.30    1.14 
   5 -12  -3   15.86    1.05 
  -5  12   3   22.95    1.54 
   5  12  -3   21.06    1.43 
  -5  12   3   22.36    1.50 
   5  12  -3   22.83    1.41 
   5  12  -3   21.79    1.36 
  -5  12   3   23.15    1.43 
  -5  12   3   23.52    1.57 
   4 -12  -3    5.00    0.60 
   4 -12  -3    3.08    0.59 
   4 -12  -3    4.14    0.47 
   4 -12  -3    4.86    0.57 
  -4 -12   3    4.91    0.68 
   4  12  -3    3.81    0.53 
   4  12  -3    4.50    0.52 
   4  12  -3    4.43    0.53 
  -4  12   3    3.53    0.66 
  -4  12   3    4.03    0.76 
  -4  12   3    4.71    0.62 
  -4  12   3    3.96    0.72 
  -4  12   3    4.39    0.68 
   3 -12  -3    3.34    0.50 
  -3 -12   3    3.74    0.65 
   3 -12  -3    3.74    0.46 
   3 -12  -3    2.92    0.50 
   3 -12  -3    2.34    0.50 
  -3  12   3    5.89    0.77 
  -3  12   3    5.73    0.57 
  -3  12   3    6.22    0.86 
   3  12  -3    5.37    0.62 
   3  12  -3    5.97    0.60 
   3  12  -3    5.70    0.65 
  -3  12   3    6.30    1.32 
  -3  12   3    5.60    0.74 
   2 -12  -3   38.40    2.16 
  -2 -12   3   35.37    2.13 
   2 -12  -3   35.59    2.12 
   2 -12  -3   35.81    2.22 
   2 -12  -3   35.95    2.10 
   2  12  -3   40.18    2.22 
   2  12  -3   38.37    2.53 
   2  12  -3   39.16    2.28 
  -2  12   3   41.68    2.34 
  -2  12   3   40.60    2.49 
  -2  12   3   39.58    2.47 
  -2  12   3   41.00    2.63 
   2  12  -3   40.47    2.31 
  -1 -12   3   65.29    3.56 
  -1 -12   3   61.98    3.51 
  -1 -12   3   63.40    3.67 
  -1 -12   3   67.83    3.44 
  -1 -12   3   61.82    3.39 
   1 -12  -3   63.97    3.60 
   1 -12  -3   64.81    3.49 
   1 -12  -3   64.00    3.52 
  -1 -12   3   66.99    3.62 
   1 -12  -3   68.99    3.56 
  -1  12   3   67.28    3.61 
  -1  12   3   70.47    3.98 
  -1  12   3   71.81    3.80 
  -1  12   3   63.73    3.67 
   1  12  -3   61.87    3.57 
   1  12  -3   70.86    3.59 
  -1  12   3   62.85    3.70 
  -1  12   3   71.71    3.62 
   1  12  -3   69.09    3.77 
   1  12  -3   69.57    3.87 
   0 -12   3   36.29    2.32 
   0 -12   3   35.10    2.12 
   0 -12  -3   34.21    2.10 
   0 -12  -3   33.57    2.17 
   0 -12  -3   34.60    2.07 
   0 -12  -3   32.63    2.05 
   0 -12   3   34.83    2.14 
   0 -12  -3   40.15    2.19 
   0 -12   3   33.98    2.48 
   0 -12   3   34.12    2.06 
   0  12   3   39.34    2.65 
   0  12  -3   44.19    2.66 
   0  12   3   44.34    2.74 
   0  12  -3   44.15    2.41 
   0  12   3   42.25    2.47 
   0  12   3   41.10    2.55 
   0  12   3   43.15    2.55 
   0  12  -3   43.96    2.75 
  -1 -12  -3   35.03    2.01 
   1 -12   3   33.61    2.06 
   1 -12   3   32.65    1.97 
   1 -12   3   35.31    2.01 
  -1 -12  -3   33.42    2.11 
  -1 -12  -3   33.66    2.11 
  -1 -12  -3   35.02    2.20 
   1 -12   3   37.93    2.16 
   1 -12   3   33.33    2.05 
  -1 -12  -3   34.30    2.01 
  -1  12  -3   40.06    2.47 
   1  12   3   39.30    2.32 
   1  12   3   39.39    2.30 
  -1  12  -3   35.47    2.31 
   1  12   3   43.29    2.52 
  -1  12  -3   38.27    2.26 
  -1  12  -3   40.84    2.57 
  -2 -12  -3    2.51    0.50 
   2 -12   3    1.83    0.44 
   2 -12   3    2.23    0.46 
   2 -12   3    1.86    0.40 
   2 -12   3    2.57    0.47 
   2 -12   3    2.78    0.47 
  -2 -12  -3    1.99    0.46 
  -2 -12  -3    2.11    0.46 
  -2  12  -3    2.32    0.60 
  -2  12  -3    2.31    0.41 
   2  12   3    3.10    0.50 
   2  12   3    2.87    0.50 
  -2  12  -3    4.88    1.17 
  -2  12  -3    3.16    0.55 
   2  12   3    2.71    0.68 
  -2  12  -3    3.54    0.81 
  -3 -12  -3   22.04    1.47 
   3 -12   3   20.98    1.43 
   3 -12   3   20.50    1.37 
   3 -12   3   22.84    1.46 
  -3 -12  -3   23.16    1.56 
   3 -12   3   23.32    1.51 
  -3 -12  -3   22.00    1.38 
  -3  12  -3   22.55    1.87 
   3  12   3   21.11    1.47 
   3  12   3   19.59    1.40 
   3  12   3   22.66    1.62 
  -3  12  -3   22.14    1.46 
  -3  12  -3   23.13    1.56 
   4 -12   3   19.73    1.28 
   4 -12   3   18.36    1.24 
  -4 -12  -3   19.42    1.27 
  -4 -12  -3   21.97    1.38 
   4 -12   3   19.72    1.25 
  -4  12  -3   20.98    1.70 
  -4  12  -3   18.35    1.49 
   4  12   3   21.07    1.28 
   4  12   3   17.29    1.26 
   5 -12   3   28.49    1.71 
   5 -12   3   27.37    1.52 
   5  12   3   31.57    1.71 
  -6  13   3   -0.15    0.16 
  -6  13   3   -0.27    0.19 
  -6  13   3    0.19    0.15 
   5 -13  -3   13.95    0.93 
  -5 -13   3   14.93    1.21 
  -5  13   3   14.62    1.18 
   5  13  -3   18.60    1.16 
   5  13  -3   15.12    1.29 
  -5  13   3   16.77    1.20 
   5  13  -3   19.19    1.07 
  -5  13   3   15.89    1.14 
   4 -13  -3   32.39    1.70 
   4 -13  -3   25.41    1.73 
   4 -13  -3   28.83    1.66 
   4 -13  -3   25.96    1.65 
   4  13  -3   33.59    1.95 
   4  13  -3   30.73    1.98 
  -4  13   3   35.10    2.14 
  -4  13   3   32.53    2.12 
  -4  13   3   35.09    2.12 
   4  13  -3   33.86    1.88 
  -4  13   3   32.54    2.02 
   3 -13  -3   34.14    2.14 
   3 -13  -3   36.86    2.07 
   3 -13  -3   34.20    2.02 
   3 -13  -3   35.29    2.07 
  -3  13   3   41.18    2.59 
  -3  13   3   41.00    2.19 
  -3  13   3   43.17    2.46 
   3  13  -3   39.27    2.50 
   3  13  -3   43.00    2.38 
  -3  13   3   44.00    2.56 
   3  13  -3   40.09    2.32 
   3  13  -3   35.03    2.49 
   2 -13  -3   21.03    1.63 
  -2 -13   3   21.39    1.63 
   2 -13  -3   21.40    1.44 
   2 -13  -3   21.06    1.40 
   2 -13  -3   22.12    1.42 
   2 -13  -3   21.29    1.50 
  -2  13   3   27.75    2.49 
   2  13  -3   24.57    1.59 
  -2  13   3   25.18    1.86 
   2  13  -3   24.65    1.51 
  -2  13   3   25.80    1.61 
   2  13  -3   25.40    1.57 
  -2  13   3   27.62    1.85 
  -2  13   3   23.08    1.68 
  -1 -13   3    7.40    0.64 
   1 -13  -3    5.66    0.63 
  -1 -13   3    5.69    0.85 
  -1 -13   3    6.59    0.70 
  -1 -13   3    4.77    0.66 
   1 -13  -3    6.55    0.73 
   1 -13  -3    7.23    0.71 
  -1 -13   3    5.41    0.75 
   1 -13  -3    7.54    0.97 
  -1 -13   3    6.84    0.62 
   1 -13  -3    6.64    0.71 
  -1  13   3    7.00    0.77 
   1  13  -3    8.75    0.70 
   1  13  -3    7.84    0.80 
   1  13  -3    6.95    0.76 
  -1  13   3    7.41    0.81 
   1  13  -3    8.60    0.91 
  -1  13   3    6.57    1.28 
  -1  13   3    7.01    0.98 
   0 -13  -3   15.70    1.14 
   0 -13  -3   16.51    1.15 
   0 -13   3   16.59    1.14 
   0 -13   3   13.33    1.04 
   0 -13  -3   14.00    1.32 
   0 -13  -3   17.39    1.23 
   0 -13  -3   15.54    1.20 
   0 -13   3   17.86    1.30 
   0 -13   3   15.95    1.20 
   0 -13   3   16.54    1.12 
   0  13  -3   18.15    1.52 
   0  13   3   18.44    1.38 
   0  13   3   17.41    1.25 
   0  13  -3   19.16    1.46 
   0  13  -3   18.22    1.22 
   0  13   3   16.41    1.43 
   0  13   3   18.69    1.30 
   1 -13   3   34.63    2.02 
   1 -13   3   33.55    2.10 
   1 -13   3   36.69    2.05 
  -1 -13  -3   33.60    2.15 
  -1 -13  -3   35.29    2.25 
   1 -13   3   38.72    2.13 
   1 -13   3   37.37    2.20 
  -1 -13  -3   35.51    2.18 
   1 -13   3   35.71    2.19 
  -1 -13  -3   37.00    2.05 
   1  13   3   42.24    2.55 
   1  13   3   41.52    2.40 
   1  13   3   39.42    2.35 
  -1  13  -3   40.84    2.53 
  -1  13  -3   41.03    2.66 
  -1  13  -3   41.35    2.35 
   2 -13   3   51.36    2.80 
   2 -13   3   48.54    2.64 
  -2 -13  -3   49.40    2.76 
  -2 -13  -3   47.60    2.78 
   2 -13   3   51.75    2.75 
  -2 -13  -3   45.43    2.84 
   2 -13   3   48.60    2.74 
  -2  13  -3   55.93    2.96 
   2  13   3   51.96    2.95 
  -2  13  -3   54.42    3.02 
  -2  13  -3   53.06    3.06 
   2  13   3   53.69    3.00 
  -3 -13  -3   38.26    2.11 
   3 -13   3   32.77    2.05 
   3 -13   3   39.40    2.16 
  -3 -13  -3   34.51    2.17 
  -3 -13  -3   38.84    2.06 
   3 -13   3   34.27    2.07 
  -3  13  -3   40.29    2.21 
   3  13   3   37.39    2.25 
  -3  13  -3   37.28    2.30 
   3  13   3   37.45    2.20 
   3  13   3   41.25    2.41 
   4 -13   3    4.94    0.51 
  -4 -13  -3    5.62    0.52 
   4 -13   3    5.40    0.51 
   4 -13   3    5.72    0.51 
  -4  13  -3    4.89    0.56 
   4  13   3    6.86    0.61 
  -4  13  -3    6.53    0.65 
   4  13   3    5.97    0.55 
   5 -14  -3   12.85    0.78 
  -5 -14   3   10.87    0.98 
   5 -14  -3   14.21    1.04 
   5 -14  -3    9.99    0.75 
  -5  14   3   12.59    0.87 
  -5  14   3   10.34    0.76 
  -5  14   3    9.77    0.79 
   4 -14  -3    9.06    0.87 
   4 -14  -3    8.15    0.71 
   4 -14  -3    8.95    0.79 
   4 -14  -3   11.22    0.76 
  -4  14   3   12.57    1.01 
   4  14  -3   12.92    0.89 
  -4  14   3   10.45    0.88 
  -4  14   3   11.30    1.32 
  -4  14   3   11.34    0.93 
   4  14  -3   12.25    0.99 
   3 -14  -3    0.60    0.18 
   3 -14  -3    0.73    0.45 
   3 -14  -3    0.48    0.17 
   3 -14  -3    0.68    0.22 
   3 -14  -3    0.50    0.21 
  -3  14   3    2.51    0.53 
  -3  14   3    1.01    0.39 
   3  14  -3    1.74    0.43 
   3  14  -3    1.83    0.39 
  -3  14   3    1.26    0.33 
   3  14  -3    1.75    0.42 
  -3  14   3    1.83    0.45 
   2 -14  -3   25.40    1.57 
   2 -14  -3   25.48    1.54 
  -2 -14   3   24.47    1.52 
   2 -14  -3   22.14    1.49 
   2 -14  -3   22.81    1.61 
   2 -14  -3   22.00    1.51 
   2  14  -3   24.18    1.50 
   2  14  -3   24.85    1.73 
   2  14  -3   24.49    1.67 
  -2  14   3   23.92    1.64 
  -2  14   3   24.45    1.52 
  -2  14   3   24.79    1.75 
   1 -14  -3   32.93    2.02 
   1 -14  -3   32.46    2.05 
   1 -14  -3   35.21    2.16 
  -1 -14   3   34.65    2.04 
  -1 -14   3   33.16    2.06 
   1 -14  -3   35.39    2.04 
   1 -14  -3   34.79    2.07 
  -1  14   3   34.41    2.15 
  -1  14   3   33.73    2.24 
   1  14  -3   40.13    2.35 
  -1  14   3   33.70    2.12 
   0 -14  -3   31.40    2.04 
   0 -14  -3   33.62    2.07 
   0 -14   3   37.54    2.35 
   0 -14   3   32.22    2.04 
   0 -14   3   33.49    1.93 
   0 -14  -3   34.86    2.00 
   0 -14  -3   34.89    1.99 
   0 -14  -3   32.39    2.13 
   0 -14   3   34.61    2.11 
   0  14   3   44.46    2.43 
   0  14   3   40.12    2.50 
   0  14  -3   41.45    2.57 
   1 -14   3    6.86    0.66 
   1 -14   3    7.91    0.70 
  -1 -14  -3    7.80    0.76 
   1 -14   3    8.28    0.78 
  -1 -14  -3    7.79    0.63 
   1 -14   3    7.79    0.84 
  -1 -14  -3    7.21    0.80 
  -1 -14  -3    7.71    0.75 
  -1  14  -3    8.26    0.86 
   1  14   3    8.73    0.78 
   1  14   3    7.41    0.77 
   1  14   3    9.45    0.92 
   2 -14   3    0.23    0.15 
  -2 -14  -3    0.31    0.19 
  -2 -14  -3    0.21    0.19 
   2 -14   3    0.11    0.16 
   2 -14   3    0.56    0.22 
  -2 -14  -3    0.28    0.17 
   2 -14   3    0.31    0.15 
   2  14   3    0.71    0.26 
   2  14   3    0.45    0.22 
   2  14   3    1.55    0.38 
  -2  14  -3    0.55    0.22 
   3 -14   3    3.47    0.44 
   3 -14   3    2.48    0.52 
   3 -14   3    3.87    0.48 
  -3 -14  -3    3.40    0.59 
   3 -14   3    3.80    0.45 
   3  14   3    1.72    0.47 
   3  14   3    2.61    0.39 
  -3  14  -3    2.07    0.34 
   3  14   3    2.68    0.42 
   4 -14   3   15.05    0.97 
   4 -14   3   18.23    1.18 
   4 -14   3   16.67    0.99 
  -4  14  -3   18.06    1.13 
   4  14   3   17.71    1.26 
   4 -15  -3   15.32    0.95 
   4 -15  -3   15.52    0.95 
  -4 -15   3   13.15    1.08 
   4 -15  -3   14.86    0.95 
  -4  15   3   16.68    1.19 
  -4  15   3   19.53    1.13 
   3 -15  -3   31.55    1.80 
   3 -15  -3   33.78    1.83 
   3 -15  -3   29.06    1.88 
   3 -15  -3   32.03    1.84 
  -3  15   3   36.27    2.20 
  -3  15   3   36.44    2.19 
   3  15  -3   38.25    2.09 
   3  15  -3   37.36    2.29 
  -3  15   3   41.62    2.29 
   2 -15  -3    9.91    0.89 
  -2 -15   3    9.72    0.87 
   2 -15  -3    9.90    0.81 
   2 -15  -3   11.59    0.86 
   2 -15  -3   10.17    0.84 
   2 -15  -3   11.65    0.85 
  -2  15   3   10.06    0.94 
  -2  15   3   12.99    0.89 
   2  15  -3   14.42    1.19 
   2  15  -3   11.95    0.99 
  -2  15   3   13.76    1.31 
  -1 -15   3    1.18    0.33 
   1 -15  -3    0.71    0.19 
   1 -15  -3    0.72    0.35 
   1 -15  -3    0.87    0.25 
   1 -15  -3    1.34    0.35 
   1 -15  -3    0.67    0.21 
  -1  15   3    0.32    0.18 
   1  15  -3    0.73    0.29 
  -1  15   3    0.14    0.25 
  -1  15   3    0.31    0.27 
   0 -15  -3   11.17    0.84 
   0 -15   3    9.78    0.88 
   0 -15   3    9.84    0.79 
   0 -15  -3    9.64    0.85 
   0 -15  -3   10.26    0.77 
   0 -15  -3   10.00    0.85 
   0 -15   3    9.11    0.81 
   0  15  -3   11.35    0.96 
   0  15   3    9.81    0.90 
   1 -15   3   45.04    2.30 
  -1 -15  -3   38.25    2.31 
  -1 -15  -3   41.68    2.43 
   1 -15   3   37.60    2.56 
   1 -15   3   40.60    2.26 
   1 -15   3   41.26    2.34 
  -1 -15  -3   38.85    2.30 
   1 -15   3   42.11    2.20 
  -1  15  -3   44.07    2.74 
   1  15   3   52.22    2.64 
   1  15   3   48.03    2.67 
   1  15   3   51.24    2.82 
   2 -15   3   20.44    1.23 
  -2 -15  -3   20.32    1.53 
  -2 -15  -3   21.50    1.30 
   2 -15   3   20.52    1.41 
  -2 -15  -3   20.44    1.24 
   2  15   3   29.18    1.70 
   2  15   3   29.77    1.81 
  -2  15  -3   27.13    1.69 
   3 -15   3   18.02    1.08 
  -3 -15  -3   19.88    1.13 
   3  15   3   20.63    1.14 
  -3  15  -3   19.04    1.27 
   3  15   3   17.16    1.19 
   4 -16  -3    0.24    0.11 
  -4  16   3    0.14    0.18 
   3 -16  -3    0.18    0.13 
   3 -16  -3   -0.05    0.11 
   3 -16  -3    0.07    0.13 
   3 -16  -3    0.27    0.14 
   3  16  -3    1.44    0.44 
   2 -16  -3   20.32    1.23 
   2 -16  -3   21.18    1.62 
   2 -16  -3   21.92    1.37 
   2 -16  -3   18.93    1.23 
   2 -16  -3   18.07    1.19 
  -2  16   3   21.10    1.71 
  -2  16   3   22.94    1.46 
  -2  16   3   22.61    1.23 
   2  16  -3   21.41    1.46 
   1 -16  -3   39.00    2.15 
   1 -16  -3   38.74    2.23 
   1 -16  -3   40.99    2.16 
   1 -16  -3   37.92    2.23 
   1 -16  -3   41.72    2.33 
  -1 -16   3   39.19    2.18 
  -1  16   3   40.78    2.28 
   1  16  -3   42.07    2.42 
   0 -16  -3    8.43    0.72 
   0 -16  -3    8.30    0.81 
   0 -16  -3    9.16    0.81 
   0 -16   3    7.99    0.69 
   0 -16  -3    8.54    0.60 
   0  16   3   11.01    0.93 
   0  16  -3   10.20    0.88 
   1 -16   3    8.26    0.67 
  -1 -16  -3    8.68    0.82 
  -1 -16  -3    8.34    0.69 
  -1 -16  -3    8.12    0.66 
   1  16   3   10.40    0.84 
  -1  16  -3    9.30    0.78 
  -2 -16  -3    0.49    0.23 
   2 -16   3    0.34    0.15 
  -2 -16  -3    0.51    0.15 
  -2  16  -3    0.34    0.13 
   2  16   3    0.37    0.17 
  -2  16  -3    0.58    0.20 
  -3  16  -3   12.58    0.81 
   3 -17  -3   16.52    1.02 
   2 -17  -3   10.96    0.69 
   2 -17  -3   11.39    0.75 
   2 -17  -3    9.27    0.70 
  -2  17   3   10.97    0.80 
   2  17  -3   10.28    0.79 
   1 -17  -3    1.71    0.31 
   1 -17  -3    2.17    0.29 
  -1 -17   3    2.34    0.32 
   1 -17  -3    2.13    0.35 
   1  17  -3    2.21    0.39 
   0 -17   3    1.05    0.26 
   0 -17  -3    1.83    0.29 
   0 -17  -3    1.34    0.26 
   0  17  -3    1.97    0.56 
   0  17   3    1.38    0.30 
   0  17  -3    1.78    0.35 
  -1 -17  -3    9.87    0.66 
   1 -17   3   10.55    0.86 
  -1  17  -3   13.02    0.87 
   1  17   3   13.25    1.13 
  -1  17  -3   10.97    0.82 
  -8   0   4   10.42    1.18 
  -8   0   4   12.64    0.99 
  -8   0   4   14.35    0.97 
  -7   0   4    3.48    0.63 
  -7   0   4    6.14    1.00 
  -7   0   4    4.51    0.66 
  -7   0   4    3.75    0.55 
  -7   0   4    4.68    0.55 
  -6   0   4   10.40    1.02 
  -6   0   4    8.49    1.30 
  -6   0   4   11.79    0.99 
  -6   0   4   10.45    0.95 
  -6   0   4   11.48    0.92 
  -6   0   4   11.35    0.97 
  -6   0   4   10.64    1.48 
  -5   0   4    6.30    1.01 
   5   0  -4    6.01    0.67 
  -5   0   4    7.34    0.69 
  -5   0   4    6.99    0.74 
  -5   0   4    7.16    0.87 
  -5   0   4    7.22    0.80 
  -5   0   4    8.08    0.79 
  -5   0   4    8.68    1.14 
  -5   0   4    7.75    0.74 
   4   0  -4  130.54    6.67 
   4   0  -4  140.08    6.81 
   4   0  -4  139.00    6.66 
   4   0  -4  133.81    6.66 
   3   0  -4  127.08    6.71 
   3   0  -4  139.99    6.74 
   3   0  -4  148.44    6.83 
   3   0  -4  148.98    6.92 
   2   0  -4   56.50    2.72 
   2   0  -4   54.98    2.65 
  -2   0   4   46.91    2.68 
   1   0  -4    5.93    0.45 
  -1   0   4    8.16    0.53 
  -1   0   4    7.12    0.48 
   1   0  -4    6.78    0.55 
  -1   0   4    6.36    0.53 
   1   0  -4    6.86    0.47 
   1   0  -4    7.16    0.65 
   0   0   4    2.55    0.27 
   0   0  -4    2.61    0.35 
   0   0  -4    3.30    0.42 
   0   0   4    3.37    0.36 
   0   0   4    3.43    0.39 
   0   0  -4    3.40    0.29 
   1   0   4  125.78    6.28 
  -1   0  -4  125.91    6.06 
  -1   0  -4  128.11    5.98 
   1   0   4  122.39    5.99 
   1   0   4  114.59    5.96 
  -1   0  -4  123.09    5.91 
   2   0   4  280.85   14.59 
   2   0   4  295.43   14.55 
  -2   0  -4  321.66   14.67 
  -2   0  -4  321.14   14.72 
  -2   0  -4  305.10   14.55 
  -2   0  -4  308.61   14.56 
   3   0   4  213.55   10.86 
  -3   0  -4  224.37   11.29 
  -3   0  -4  230.03   11.12 
  -3   0  -4  224.89   11.04 
   3   0   4  235.13   11.67 
  -3   0  -4  235.52   10.98 
   3   0   4  222.92   10.99 
  -4   0  -4   23.94    2.12 
   4   0   4   24.26    1.54 
  -4   0  -4   23.19    1.95 
   5   0   4    3.48    0.50 
  -5   0  -4    3.57    0.68 
  -5   0  -4    2.57    0.62 
   5   0   4    3.72    0.54 
  -5   0  -4    2.57    0.72 
  -6   0  -4    5.37    0.70 
  -6   0  -4    6.96    0.74 
   6   0   4    6.03    0.58 
   6   0   4    5.20    0.60 
  -6   0  -4    4.65    0.79 
  -6   0  -4    5.68    0.71 
  -7   0  -4   24.22    1.36 
  -7   0  -4   25.94    1.42 
  -8  -1   4    0.16    0.31 
  -8  -1   4    0.50    0.21 
  -8  -1   4    0.77    0.27 
  -8  -1   4    0.41    0.22 
  -8   1   4    0.12    0.21 
  -8   1   4    0.24    0.20 
  -8   1   4    0.29    0.32 
  -7  -1   4   18.09    1.83 
  -7  -1   4   21.14    1.33 
  -7  -1   4   20.84    1.42 
  -7  -1   4   20.19    1.48 
  -7   1   4   21.15    1.42 
  -7   1   4   21.69    1.47 
  -7   1   4   23.85    1.63 
  -7   1   4   21.82    1.37 
  -7   1   4   20.60    1.99 
  -6  -1   4   64.68    3.73 
  -6  -1   4   68.34    3.70 
  -6  -1   4   67.81    3.62 
  -6  -1   4   67.79    3.61 
  -6  -1   4   65.91    4.31 
  -6  -1   4   68.12    3.62 
   6   1  -4   74.93    3.77 
  -6   1   4   71.31    4.13 
  -6   1   4   73.85    4.04 
  -6   1   4   72.74    4.64 
  -6   1   4   69.55    3.84 
  -6   1   4   70.00    3.95 
  -6   1   4   75.27    3.92 
  -6   1   4   77.33    3.97 
  -6   1   4   72.62    3.94 
  -5  -1   4  102.47    5.11 
  -5  -1   4   99.65    5.33 
  -5  -1   4   95.01    5.66 
  -5  -1   4   95.09    5.35 
  -5  -1   4  107.86    5.22 
   5  -1  -4   93.75    5.22 
  -5  -1   4  101.36    5.14 
  -5  -1   4   99.42    5.17 
  -5   1   4   98.94    5.81 
  -5   1   4  100.88    5.33 
  -5   1   4  106.24    5.54 
  -5   1   4  109.35    5.25 
  -5   1   4  101.48    5.25 
  -5   1   4  105.01    5.31 
  -5   1   4  105.81    5.29 
   5   1  -4   96.42    5.45 
  -5   1   4   96.01    5.27 
   4  -1  -4   54.41    3.21 
   4  -1  -4   62.58    3.19 
   4  -1  -4   58.21    3.34 
  -4  -1   4   62.48    3.31 
   4  -1  -4   61.56    3.27 
  -4  -1   4   69.08    3.33 
  -4  -1   4   66.01    3.31 
   4   1  -4   61.64    3.13 
   4   1  -4   60.66    3.25 
   4   1  -4   66.56    3.29 
   4   1  -4   63.31    3.46 
  -4   1   4   69.27    3.38 
   3  -1  -4   19.42    1.17 
   3  -1  -4   20.82    1.13 
   3  -1  -4   16.97    1.10 
   3  -1  -4   20.50    1.15 
   3   1  -4   23.38    1.27 
  -3   1   4   22.74    1.29 
   3   1  -4   23.31    1.38 
   3   1  -4   21.09    1.47 
   2  -1  -4   92.72    4.72 
   2  -1  -4   98.01    4.73 
  -2  -1   4   99.67    4.71 
   2   1  -4   88.02    4.14 
   2   1  -4   79.79    4.38 
   2   1  -4   85.36    4.24 
  -1  -1   4   50.24    2.80 
  -1  -1   4   52.46    2.67 
   1  -1  -4   55.43    2.67 
  -1  -1   4   53.60    2.59 
   1  -1  -4   54.20    2.73 
   1   1  -4   64.23    3.14 
  -1   1   4   70.49    3.24 
  -1   1   4   59.31    3.17 
   1   1  -4   61.29    3.38 
   0  -1  -4  142.09    7.06 
   0  -1   4  149.83    7.15 
   0  -1  -4  128.50    6.99 
   0  -1   4  148.66    6.96 
   0  -1  -4  139.00    6.85 
   0  -1  -4  142.14    6.82 
   0   1  -4  174.37    8.18 
   0   1   4  176.66    8.42 
   0   1   4  165.64    8.39 
   0   1  -4  171.07    8.20 
   0   1   4  163.31    8.21 
   0   1  -4  165.10    8.44 
   0   1   4  181.72    8.25 
   1  -1   4  194.75    9.53 
  -1  -1  -4  189.35    9.25 
  -1  -1  -4  201.76    9.48 
  -1  -1  -4  207.37    9.35 
   1  -1   4  171.69    9.20 
   1   1   4  195.99    9.71 
  -1   1  -4  202.40    9.77 
  -1   1  -4  205.47    9.67 
   1   1   4  203.14   10.01 
  -1   1  -4  204.62    9.66 
  -2  -1  -4   70.67    3.43 
   2  -1   4   63.53    3.25 
   2  -1   4   62.02    3.32 
  -2  -1  -4   64.20    3.36 
  -2  -1  -4   63.98    3.29 
  -2   1  -4   68.08    3.29 
   2   1   4   61.72    3.26 
  -2   1  -4   69.56    3.36 
  -2   1  -4   61.92    3.20 
   2   1   4   60.70    3.26 
   2   1   4   65.24    3.77 
  -2   1  -4   66.55    3.39 
   2   1   4   61.82    3.29 
   3  -1   4   20.28    1.30 
  -3  -1  -4   21.15    1.40 
   3  -1   4   20.85    1.78 
  -3  -1  -4   21.14    1.55 
  -3  -1  -4   19.13    1.52 
  -3  -1  -4   19.96    1.32 
   3   1   4   17.51    1.09 
   3   1   4   16.83    1.14 
  -3   1  -4   16.79    1.37 
  -3   1  -4   18.43    1.15 
   3   1   4   19.04    1.63 
   3   1   4   15.93    1.08 
  -4  -1  -4   37.90    2.39 
  -4  -1  -4   38.55    2.69 
   4  -1   4   42.12    2.31 
  -4  -1  -4   39.16    2.51 
  -4   1  -4   41.26    2.85 
   4   1   4   42.45    2.36 
  -4   1  -4   41.91    2.68 
  -4   1  -4   37.42    2.32 
  -5  -1  -4   66.99    4.75 
  -5  -1  -4   80.13    4.32 
   5  -1   4   81.80    4.05 
   5  -1   4   78.58    4.11 
  -5  -1  -4   71.02    4.22 
   5   1   4   87.96    4.38 
  -5   1  -4   76.45    4.78 
  -5   1  -4   81.78    4.54 
  -5   1  -4   82.44    4.61 
  -6  -1  -4   31.97    2.06 
  -6  -1  -4   32.32    2.02 
   6  -1   4   33.70    1.93 
  -6  -1  -4   31.98    2.00 
   6  -1   4   36.16    1.88 
  -6  -1  -4   28.06    2.04 
  -6   1  -4   27.09    1.95 
   6   1   4   33.32    1.91 
  -6   1  -4   30.38    1.98 
  -6   1  -4   32.67    1.89 
   6   1   4   33.37    1.84 
  -7  -1  -4    6.20    0.50 
  -7   1  -4    5.75    0.48 
  -7   1  -4    4.85    0.42 
  -8  -2   4   20.59    1.64 
  -8  -2   4   20.74    1.36 
  -8  -2   4   22.22    1.41 
  -8  -2   4   22.49    1.24 
  -8   2   4   19.01    1.62 
  -8   2   4   22.33    1.31 
  -8   2   4   22.74    1.44 
  -7  -2   4   26.53    1.52 
  -7  -2   4   22.48    2.05 
  -7  -2   4   23.75    1.64 
  -7  -2   4   21.29    1.54 
   7   2  -4   21.20    1.37 
  -7   2   4   24.14    1.66 
  -7   2   4   23.78    2.08 
  -7   2   4   20.98    1.39 
  -7   2   4   23.36    1.53 
  -7   2   4   25.39    1.81 
  -7   2   4   25.88    1.57 
  -6  -2   4    8.52    1.33 
  -6  -2   4   10.04    0.84 
  -6  -2   4    9.49    0.89 
  -6  -2   4    9.51    0.93 
  -6  -2   4    9.67    0.86 
   6   2  -4   10.21    0.76 
  -6   2   4   10.66    1.38 
  -6   2   4   10.59    0.91 
  -6   2   4   11.49    0.98 
  -6   2   4   10.70    1.00 
   6   2  -4    8.95    0.77 
  -6   2   4    9.73    0.96 
  -6   2   4   10.77    0.97 
  -6   2   4   11.68    0.89 
  -6   2   4    9.20    1.20 
  -5  -2   4   43.02    2.47 
  -5  -2   4   39.42    2.35 
  -5  -2   4   43.48    2.95 
  -5  -2   4   44.12    2.47 
  -5  -2   4   39.36    2.60 
  -5  -2   4   40.68    2.40 
  -5   2   4   45.84    2.64 
  -5   2   4   44.13    2.83 
  -5   2   4   44.79    2.65 
  -5   2   4   48.77    2.74 
   5   2  -4   40.85    2.50 
  -5   2   4   47.25    2.57 
  -5   2   4   45.15    3.16 
  -5   2   4   44.67    2.57 
  -5   2   4   47.76    2.67 
  -5   2   4   49.01    2.66 
  -4  -2   4   44.48    2.46 
  -4  -2   4   44.06    2.47 
  -4  -2   4   45.27    2.55 
  -4  -2   4   46.07    3.02 
  -4  -2   4   46.63    2.48 
   4  -2  -4   40.34    2.59 
   4  -2  -4   42.68    2.38 
  -4   2   4   50.78    2.69 
   4   2  -4   46.43    2.73 
   4   2  -4   51.92    2.86 
  -3  -2   4  180.65    8.55 
   3  -2  -4  167.34    9.18 
   3  -2  -4  174.37    8.53 
  -3  -2   4  174.79    8.57 
   3  -2  -4  182.37    8.57 
   3  -2  -4  185.69    8.74 
   3   2  -4  172.32    8.36 
  -3   2   4  167.22    8.20 
   2  -2  -4  245.32   11.42 
   2  -2  -4  267.36   11.49 
   2  -2  -4  216.34   11.52 
  -2  -2   4  233.37   11.46 
   2   2  -4  214.39   11.77 
   2   2  -4  259.79   11.74 
  -2   2   4  253.67   11.53 
  -1  -2   4   19.85    1.09 
   1  -2  -4   18.25    1.06 
  -1  -2   4   19.59    0.97 
  -1  -2   4   18.29    1.23 
  -1   2   4   13.43    0.77 
   1   2  -4   14.40    0.81 
  -1   2   4   15.02    0.91 
   1   2  -4   14.24    1.03 
   1   2  -4   14.57    0.99 
   0  -2  -4    6.55    0.68 
   0  -2  -4    6.87    0.51 
   0  -2  -4    7.19    0.54 
   0  -2   4    7.55    0.59 
   0  -2   4    7.33    0.55 
   0   2   4    7.54    0.69 
   0   2   4    7.18    0.61 
   0   2  -4    7.33    0.48 
   0   2  -4    8.13    0.73 
   0   2  -4    7.61    0.49 
  -1  -2  -4   85.22    4.32 
   1  -2   4   87.04    4.48 
  -1  -2  -4   87.39    4.38 
  -1  -2  -4   90.84    4.53 
   1  -2   4   84.85    4.55 
   1  -2   4   84.99    4.28 
   1  -2   4   90.52    4.36 
  -1   2  -4   93.33    4.64 
  -1   2  -4  103.22    4.71 
   1   2   4   91.42    4.72 
   1   2   4   95.02    5.04 
  -2  -2  -4  112.40    5.63 
  -2  -2  -4  119.37    5.81 
  -2  -2  -4  126.78    5.77 
   2  -2   4  110.30    5.64 
   2  -2   4  118.57    6.09 
   2  -2   4  108.35    5.66 
  -2  -2  -4  112.08    5.68 
   2  -2   4  105.54    5.52 
  -2   2  -4  111.49    5.78 
   2   2   4  116.13    5.81 
   2   2   4  119.18    6.28 
  -2   2  -4  124.42    5.82 
  -3  -2  -4  107.66    5.27 
  -3  -2  -4   99.59    5.22 
   3  -2   4   98.21    5.17 
   3  -2   4  103.36    5.81 
   3  -2   4  103.57    5.23 
  -3  -2  -4   95.68    5.36 
  -3  -2  -4  105.68    5.31 
  -3  -2  -4  106.62    5.47 
   3   2   4   87.49    4.72 
  -3   2  -4  105.89    4.92 
   3   2   4   87.93    4.68 
  -3   2  -4   97.61    5.08 
   3   2   4  102.29    5.76 
  -3   2  -4   92.50    4.68 
   3   2   4   91.87    4.70 
  -3   2  -4   84.92    5.22 
  -4  -2  -4   24.79    1.95 
  -4  -2  -4   23.81    1.67 
  -4  -2  -4   23.70    1.81 
  -4  -2  -4   24.84    1.64 
   4  -2   4   27.06    1.63 
   4  -2   4   27.48    1.68 
  -4   2  -4   30.32    2.17 
   4   2   4   32.66    1.82 
  -4   2  -4   27.04    2.15 
   4   2   4   33.56    1.84 
   4   2   4   34.18    1.93 
  -4   2  -4   30.60    1.92 
  -5  -2  -4    4.14    0.75 
  -5  -2  -4    4.87    0.76 
   5  -2   4    5.61    0.60 
  -5  -2  -4    3.79    1.18 
   5  -2   4    4.40    0.59 
  -5   2  -4    5.10    1.22 
  -5   2  -4    4.67    0.81 
  -5   2  -4    4.55    0.73 
  -5   2  -4    5.57    0.73 
   5   2   4    5.38    0.64 
   6  -2   4    7.37    0.70 
   6  -2   4    8.72    0.68 
  -6  -2  -4    7.48    0.78 
   6  -2   4    8.90    0.72 
  -6  -2  -4    7.85    0.81 
   6   2   4    8.47    0.71 
   6   2   4    9.28    0.80 
  -6   2  -4    8.20    0.82 
  -6   2  -4    8.79    0.86 
  -6   2  -4    8.34    0.82 
  -6   2  -4    7.59    0.90 
  -7  -2  -4   12.04    0.76 
  -7   2  -4   12.24    0.77 
  -7   2  -4   12.43    0.80 
  -8  -3   4    0.18    0.29 
  -8  -3   4    0.85    0.24 
  -8  -3   4    0.50    0.16 
  -8   3   4    0.17    0.31 
  -8   3   4    0.83    0.37 
  -7  -3   4   15.99    1.17 
  -7  -3   4   18.74    1.31 
  -7  -3   4   14.87    1.62 
  -7  -3   4   17.08    1.16 
  -7  -3   4   15.47    1.19 
  -7   3   4   17.82    1.26 
  -7   3   4   16.76    1.78 
   7   3  -4   17.02    1.13 
  -7   3   4   19.08    1.49 
  -7   3   4   19.12    1.42 
  -7   3   4   19.10    1.30 
  -7   3   4   18.18    1.33 
  -6  -3   4   27.15    1.72 
  -6  -3   4   27.95    2.35 
  -6  -3   4   27.02    1.80 
  -6  -3   4   28.97    1.87 
  -6  -3   4   27.97    1.77 
  -6   3   4   28.74    1.77 
  -6   3   4   30.64    1.96 
   6   3  -4   28.34    1.68 
  -6   3   4   29.92    1.90 
  -6   3   4   31.98    1.97 
  -6   3   4   32.38    2.20 
  -6   3   4   29.21    2.48 
  -6   3   4   29.65    1.86 
  -6   3   4   31.00    2.00 
  -5  -3   4   44.34    3.20 
  -5  -3   4   49.43    2.77 
  -5  -3   4   46.31    2.71 
  -5  -3   4   53.20    2.75 
  -5  -3   4   47.39    2.76 
  -5   3   4   53.30    3.05 
   5   3  -4   53.97    2.89 
  -5   3   4   57.20    3.26 
  -5   3   4   54.13    3.14 
  -5   3   4   56.01    3.04 
  -5   3   4   60.71    3.20 
  -5   3   4   57.55    3.36 
  -5   3   4   59.66    3.21 
  -5   3   4   55.16    3.71 
  -5   3   4   57.08    3.17 
   4  -3  -4   14.56    1.25 
   4  -3  -4   13.52    1.05 
  -4  -3   4   16.29    1.18 
  -4  -3   4   12.52    1.17 
   4  -3  -4   14.05    0.92 
   4  -3  -4   14.02    0.91 
  -4  -3   4   15.82    1.13 
  -4  -3   4   14.83    1.12 
  -4   3   4   18.87    1.39 
  -4   3   4   18.69    1.21 
  -4   3   4   18.79    1.26 
   4   3  -4   19.05    1.39 
  -4   3   4   17.77    1.47 
  -4   3   4   19.89    1.32 
  -4   3   4   17.35    1.27 
   3  -3  -4    3.07    0.26 
   3  -3  -4    3.30    0.44 
  -3  -3   4    2.81    0.32 
  -3  -3   4    3.27    0.35 
   3  -3  -4    3.38    0.35 
   3   3  -4    2.17    0.41 
  -3   3   4    3.05    0.34 
   3   3  -4    2.71    0.41 
   2  -3  -4   43.72    2.04 
   2  -3  -4   34.26    2.12 
  -2   3   4   47.04    2.38 
   2   3  -4   49.80    2.62 
  -2   3   4   45.30    2.47 
  -1  -3   4  185.54    8.65 
   1  -3  -4  201.02    8.75 
   1  -3  -4  185.95    8.73 
  -1  -3   4  177.49    8.76 
   1  -3  -4  160.22    8.87 
   1   3  -4  225.99   10.50 
  -1   3   4  226.63   10.39 
   1   3  -4  216.17   10.75 
  -1   3   4  212.46   10.59 
   0  -3   4  278.47   13.55 
   0  -3   4  292.23   13.44 
   0  -3  -4  284.46   13.38 
   0  -3  -4  264.22   13.33 
   0   3   4  266.06   13.62 
   0   3  -4  292.87   13.29 
   0   3  -4  275.30   13.65 
   0   3   4  285.50   13.44 
  -1  -3  -4   66.67    3.35 
  -1  -3  -4   64.13    3.28 
   1  -3   4   65.07    3.50 
   1  -3   4   61.54    3.33 
  -1  -3  -4   67.32    3.29 
  -1  -3  -4   64.84    3.31 
   1  -3   4   66.10    3.48 
   1  -3   4   62.74    3.31 
   1  -3   4   62.74    3.29 
  -1   3  -4   80.35    3.76 
  -1   3  -4   76.14    3.79 
   1   3   4   76.02    3.82 
   1   3   4   74.83    4.17 
  -1   3  -4   77.08    3.82 
   1   3   4   72.84    3.78 
   1   3   4   74.24    3.81 
   2  -3   4   32.53    1.89 
  -2  -3  -4   33.48    1.91 
   2  -3   4   32.77    1.86 
  -2  -3  -4   32.73    1.86 
  -2  -3  -4   37.34    1.99 
   2  -3   4   34.55    2.24 
  -2  -3  -4   31.85    1.98 
  -2   3  -4   37.67    2.08 
  -2   3  -4   38.20    1.91 
   2   3   4   37.74    2.10 
   2   3   4   38.14    2.10 
   2   3   4   42.24    2.60 
  -2   3  -4   39.16    2.13 
   2   3   4   39.05    2.11 
  -3  -3  -4   26.88    1.67 
  -3  -3  -4   23.26    1.78 
   3  -3   4   27.77    1.63 
   3  -3   4   28.06    1.68 
  -3  -3  -4   28.44    1.89 
  -3  -3  -4   25.49    1.71 
  -3  -3  -4   27.92    1.66 
   3  -3   4   29.84    2.25 
   3   3   4   31.68    2.38 
   3   3   4   31.08    1.77 
  -3   3  -4   34.26    3.40 
  -3   3  -4   26.82    2.01 
  -3   3  -4   33.55    1.87 
   3   3   4   31.88    1.79 
  -3   3  -4   30.45    1.75 
   3   3   4   29.18    1.78 
  -4  -3  -4   36.78    2.20 
   4  -3   4   39.05    2.16 
  -4  -3  -4   37.40    2.28 
  -4  -3  -4   35.79    2.38 
  -4  -3  -4   34.12    2.30 
  -4  -3  -4   31.20    2.46 
   4  -3   4   41.76    2.26 
  -4   3  -4   33.55    2.38 
   4   3   4   35.44    2.05 
  -4   3  -4   37.47    2.31 
  -4   3  -4   35.70    2.64 
   4   3   4   35.59    2.04 
  -4   3  -4   36.95    2.14 
   4   3   4   35.59    2.10 
  -5  -3  -4   67.71    4.24 
  -5  -3  -4   73.87    4.24 
   5  -3   4   83.21    3.99 
  -5  -3  -4   70.04    4.24 
   5  -3   4   79.80    4.05 
  -5   3  -4   78.56    5.15 
   5   3   4   76.47    4.11 
  -5   3  -4   73.25    4.51 
  -5   3  -4   82.50    4.48 
   6  -3   4   48.51    2.90 
   6  -3   4   59.09    2.92 
  -6  -3  -4   55.29    3.12 
   6  -3   4   56.80    2.95 
  -6  -3  -4   55.24    3.08 
  -6   3  -4   61.30    3.27 
   6   3   4   62.64    3.17 
  -6   3  -4   54.41    3.35 
  -6   3  -4   56.35    3.30 
  -6   3  -4   56.75    3.30 
   6   3   4   67.18    3.26 
  -7   3  -4    5.93    0.46 
  -8  -4   4   30.47    1.81 
  -8  -4   4   30.60    2.10 
  -8  -4   4   32.24    1.81 
  -8  -4   4   31.21    1.69 
  -8   4   4   33.18    1.82 
  -8   4   4   31.01    2.01 
  -8   4   4   36.94    2.25 
  -7  -4   4   21.89    1.48 
  -7  -4   4   22.21    1.43 
  -7  -4   4   22.39    1.33 
  -7  -4   4   22.82    1.54 
  -7  -4   4   20.83    1.90 
   7   4  -4   24.10    1.40 
  -7   4   4   24.07    1.55 
  -7   4   4   22.33    1.63 
  -7   4   4   22.12    1.75 
  -7   4   4   23.60    2.05 
  -7   4   4   23.38    1.57 
  -6  -4   4   11.28    0.94 
  -6  -4   4   10.21    0.96 
  -6  -4   4   10.67    0.95 
  -6  -4   4   11.83    1.02 
   6   4  -4   11.79    0.95 
  -6   4   4   12.86    1.09 
  -6   4   4   12.04    1.31 
  -6   4   4   13.05    0.95 
  -6   4   4   13.34    1.62 
  -6   4   4   12.17    0.98 
  -6   4   4   12.46    1.07 
  -6   4   4   11.83    1.13 
  -6   4   4   12.03    1.09 
  -5  -4   4    2.64    0.74 
  -5  -4   4    2.20    0.53 
  -5  -4   4    2.16    1.10 
  -5   4   4    2.66    0.51 
  -5   4   4    3.11    0.50 
  -5   4   4    2.21    0.59 
  -5   4   4    3.50    0.58 
  -5   4   4    2.63    0.51 
  -5   4   4    2.72    0.49 
  -5   4   4    2.31    0.69 
  -5   4   4    2.69    0.61 
   5   4  -4    2.28    0.35 
  -5   4   4    3.20    0.66 
   4  -4  -4   72.96    3.68 
  -4  -4   4   80.54    3.93 
   4  -4  -4   67.28    4.20 
  -4  -4   4   78.27    3.97 
   4  -4  -4   67.42    3.94 
  -4  -4   4   71.13    3.85 
  -4  -4   4   78.62    3.89 
  -4   4   4   95.30    4.77 
  -4   4   4   88.79    4.76 
   4   4  -4   84.77    4.80 
  -4   4   4   92.54    5.25 
   4   4  -4   83.39    4.42 
  -4   4   4   86.97    4.56 
  -4   4   4   92.37    4.69 
  -3  -4   4  170.00    7.90 
  -3  -4   4  169.21    7.93 
   3  -4  -4  157.21    7.84 
   3  -4  -4  152.92    8.56 
  -3   4   4  190.89    9.21 
   3   4  -4  171.75    9.15 
   3   4  -4  208.92    9.51 
   2  -4  -4  259.27   11.96 
   2  -4  -4  242.86   11.70 
  -2  -4   4  241.24   11.73 
  -2  -4   4  236.59   11.75 
   2   4  -4  250.22   11.97 
  -2   4   4  239.93   11.68 
   1  -4  -4  106.09    5.03 
  -1  -4   4  101.23    5.03 
   1  -4  -4   99.74    5.01 
  -1  -4   4   99.75    4.96 
  -1  -4   4  105.68    5.25 
   1   4  -4  107.02    5.48 
  -1   4   4  105.91    5.09 
   0  -4  -4   21.69    1.21 
   0  -4   4   19.28    1.21 
   0  -4   4   18.33    1.30 
   0  -4  -4   19.86    1.15 
   0   4   4   18.71    1.42 
   0   4  -4   20.59    1.08 
   0   4   4   20.50    1.18 
   0   4  -4   19.70    1.44 
  -1  -4  -4   11.33    0.77 
   1  -4   4   10.58    0.79 
   1  -4   4   10.92    0.92 
   1  -4   4   11.03    0.92 
  -1  -4  -4   10.72    0.80 
   1  -4   4   10.58    0.78 
   1  -4   4   10.76    0.81 
  -1  -4  -4   10.65    0.80 
  -1  -4  -4   12.38    0.89 
  -1   4  -4    9.54    0.70 
   1   4   4    8.88    0.69 
   1   4   4    8.81    0.66 
   1   4   4    9.66    0.96 
   1   4   4    9.56    0.70 
  -1   4  -4   10.27    0.58 
   2  -4   4   80.62    4.06 
  -2  -4  -4   81.26    4.04 
   2  -4   4   76.42    4.01 
   2  -4   4   83.98    4.47 
  -2  -4  -4   76.02    4.04 
   2  -4   4   75.77    4.25 
  -2  -4  -4   79.01    4.12 
  -2  -4  -4   77.19    4.03 
  -2  -4  -4   78.24    4.07 
   2   4   4   61.11    3.33 
  -2   4  -4   60.53    3.63 
   2   4   4   66.64    3.90 
   2   4   4   63.88    3.33 
  -2   4  -4   64.07    3.33 
   2   4   4   69.23    3.37 
  -2   4  -4   66.75    3.39 
  -3  -4  -4  105.62    5.50 
   3  -4   4  109.16    5.96 
  -3  -4  -4  101.68    5.27 
  -3  -4  -4  100.55    5.61 
  -3  -4  -4   89.83    5.34 
  -3  -4  -4  104.56    5.22 
   3  -4   4  108.24    5.23 
  -3   4  -4  103.94    5.11 
   3   4   4  103.92    5.83 
  -3   4  -4   94.59    5.57 
   3   4   4   96.58    5.00 
   3   4   4  106.41    5.05 
   3   4   4  107.32    5.53 
  -3   4  -4   97.31    5.05 
  -3   4  -4   88.91    5.55 
   3   4   4   92.50    5.00 
  -4  -4  -4    9.47    1.02 
  -4  -4  -4   10.45    1.14 
   4  -4   4    9.63    0.85 
   4  -4   4    8.99    0.82 
  -4  -4  -4    9.27    0.90 
  -4  -4  -4    7.27    0.93 
  -4   4  -4    7.94    0.89 
   4   4   4    7.52    0.70 
  -4   4  -4    6.99    0.74 
   4   4   4    8.25    0.71 
  -4   4  -4    6.39    0.91 
  -4   4  -4    6.29    1.13 
  -5  -4  -4    6.85    0.88 
   5  -4   4    8.42    0.77 
   5  -4   4    7.13    0.67 
   5  -4   4    6.48    0.69 
  -5   4  -4    8.06    1.14 
  -5   4  -4    7.46    0.89 
  -5   4  -4    8.03    0.98 
   5   4   4    8.34    0.77 
  -6  -4  -4    3.86    0.75 
   6  -4   4    2.66    0.38 
  -6  -4  -4    2.80    0.49 
   6  -4   4    2.97    0.37 
   6  -4   4    2.21    0.38 
  -6   4  -4    2.22    0.50 
   6   4   4    2.18    0.43 
  -6   4  -4    1.99    0.56 
   6   4   4    2.16    0.38 
  -6   4  -4    2.84    0.52 
  -6   4  -4    2.40    0.47 
  -8  -5   4    2.10    0.33 
  -8  -5   4    1.29    0.27 
  -8   5   4    1.38    0.28 
  -8   5   4    2.34    0.58 
  -7  -5   4   13.52    0.97 
  -7  -5   4   15.87    1.12 
  -7  -5   4   15.79    1.14 
  -7  -5   4   11.97    1.39 
  -7  -5   4   13.86    1.03 
  -7   5   4   15.94    1.15 
  -7   5   4   16.96    1.19 
  -7   5   4   13.48    1.65 
   7   5  -4   15.02    0.99 
  -7   5   4   15.92    1.57 
  -7   5   4   13.54    1.26 
  -6  -5   4   31.82    1.93 
  -6  -5   4   30.75    2.54 
  -6  -5   4   33.15    2.06 
  -6  -5   4   34.25    2.05 
  -6  -5   4   30.72    1.98 
  -6   5   4   34.69    2.29 
  -6   5   4   36.57    2.43 
  -6   5   4   34.27    2.21 
  -6   5   4   33.19    2.60 
   6   5  -4   33.95    2.03 
  -6   5   4   35.57    2.77 
  -6   5   4   35.92    2.32 
   6   5  -4   37.73    1.99 
  -6   5   4   32.14    2.17 
  -5  -5   4   34.78    2.19 
  -5  -5   4   35.81    2.69 
  -5  -5   4   35.01    2.18 
  -5  -5   4   38.74    2.21 
  -5  -5   4   37.35    2.21 
  -5   5   4   32.74    2.07 
  -5   5   4   36.42    3.09 
  -5   5   4   40.96    2.45 
  -5   5   4   36.80    2.11 
  -5   5   4   38.24    2.29 
  -5   5   4   37.88    2.29 
  -5   5   4   36.06    2.31 
   5   5  -4   33.89    1.99 
  -5   5   4   34.74    2.20 
  -4  -5   4   42.21    2.38 
   4  -5  -4   38.19    2.79 
  -4  -5   4   44.42    2.42 
  -4  -5   4   44.68    2.48 
   4  -5  -4   40.86    2.51 
  -4  -5   4   40.04    2.38 
   4   5  -4   41.80    2.78 
  -4   5   4   48.52    2.76 
  -4   5   4   44.96    2.64 
  -4   5   4   46.75    2.56 
  -4   5   4   46.06    2.65 
  -4   5   4   42.05    2.78 
  -4   5   4   48.49    3.42 
  -3  -5   4    7.67    0.59 
   3  -5  -4    6.54    0.51 
  -3  -5   4    7.74    0.62 
   3  -5  -4    7.48    0.73 
   3   5  -4    7.07    0.76 
  -3   5   4    6.73    0.58 
   3   5  -4    7.47    0.58 
  -2  -5   4   70.17    3.53 
   2  -5  -4   70.40    3.45 
  -2  -5   4   67.04    3.49 
   2  -5  -4   67.95    3.69 
   2   5  -4   64.68    3.18 
  -2   5   4   62.79    3.25 
   2   5  -4   62.64    3.45 
  -2   5   4   59.42    3.30 
  -1  -5   4  109.78    5.61 
  -1  -5   4  108.74    5.67 
  -1  -5   4  118.16    5.66 
   1  -5  -4  115.25    5.60 
   1  -5  -4  120.49    5.59 
  -1  -5   4  108.67    5.80 
   1  -5  -4  115.54    5.82 
  -1  -5   4  115.55    5.56 
   1   5  -4  112.43    5.47 
   1   5  -4  110.91    5.78 
  -1   5   4  115.94    5.37 
   1   5  -4  101.25    5.45 
  -1   5   4  110.84    5.52 
  -1   5   4  116.69    5.53 
   0  -5  -4  176.86    8.89 
   0  -5   4  180.50    8.92 
   0  -5  -4  197.65    9.12 
   0  -5   4  174.23    9.11 
   0  -5  -4  180.12    8.91 
   0  -5   4  188.71    9.01 
   0  -5  -4  191.55    8.96 
   0   5   4  191.91    8.99 
   0   5   4  177.27    8.89 
   0   5  -4  193.48    8.99 
   0   5  -4  168.03    9.35 
   0   5  -4  201.24    8.92 
  -1  -5  -4  139.27    6.98 
  -1  -5  -4  149.66    6.98 
   1  -5   4  134.87    7.00 
   1  -5   4  138.27    6.95 
  -1  -5  -4  141.14    7.07 
   1  -5   4  145.14    7.00 
  -1  -5  -4  141.32    7.02 
   1  -5   4  144.05    7.21 
  -1  -5  -4  136.05    6.93 
   1  -5   4  148.02    7.21 
  -1   5  -4  146.71    7.01 
   1   5   4  142.79    7.01 
  -1   5  -4  145.72    6.84 
   1   5   4  146.56    7.07 
  -1   5  -4  142.69    7.04 
   1   5   4  140.90    7.02 
   1   5   4  135.47    7.47 
  -2  -5  -4    7.69    0.93 
  -2  -5  -4    9.36    0.74 
   2  -5   4    7.69    0.85 
   2  -5   4    8.70    0.74 
  -2  -5  -4    9.09    0.78 
   2  -5   4    9.22    0.99 
  -2  -5  -4    9.10    0.72 
   2  -5   4    9.22    0.74 
  -2  -5  -4    8.15    0.76 
   2  -5   4    7.72    0.68 
  -2  -5  -4    9.09    0.73 
   2   5   4   10.55    1.19 
  -2   5  -4    8.72    0.96 
   2   5   4   11.13    0.79 
  -2   5  -4    9.41    1.23 
  -2   5  -4   10.05    0.76 
   2   5   4    9.31    0.73 
  -2   5  -4   10.41    0.82 
   2   5   4   10.34    0.93 
   2   5   4   10.49    0.78 
  -3  -5  -4    6.58    0.70 
  -3  -5  -4    6.69    0.73 
   3  -5   4    6.66    0.64 
  -3  -5  -4    5.65    0.82 
  -3  -5  -4    6.40    0.65 
   3  -5   4    7.28    0.71 
   3  -5   4    6.49    0.67 
  -3   5  -4    5.45    0.77 
  -3   5  -4    6.52    0.82 
   3   5   4    6.93    0.63 
  -3   5  -4    6.21    1.07 
  -3   5  -4    6.59    0.66 
   3   5   4    6.22    0.91 
  -3   5  -4    6.25    0.62 
   3   5   4    6.62    0.63 
   3   5   4    5.86    0.59 
   3   5   4    6.01    0.98 
   4  -5   4   30.28    1.80 
  -4  -5  -4   29.15    2.01 
   4  -5   4   28.75    1.74 
   4  -5   4   27.09    1.78 
  -4  -5  -4   26.30    1.76 
  -4  -5  -4   25.15    1.81 
  -4   5  -4   26.19    1.85 
  -4   5  -4   24.63    1.70 
   4   5   4   26.56    1.63 
   4   5   4   27.80    1.70 
   4   5   4   23.18    1.59 
  -4   5  -4   25.79    1.91 
  -4   5  -4   26.59    2.18 
  -5  -5  -4   68.24    3.92 
   5  -5   4   77.29    3.87 
  -5  -5  -4   67.57    4.00 
   5  -5   4   73.40    3.79 
   5  -5   4   73.22    3.83 
  -5   5  -4   69.85    4.13 
  -5   5  -4   77.13    4.43 
   5   5   4   75.36    3.82 
   5   5   4   73.84    3.93 
  -5   5  -4   74.89    4.14 
   6  -5   4   33.21    1.97 
   6  -5   4   37.35    1.97 
   6  -5   4   34.80    2.21 
  -6  -5  -4   38.04    2.13 
   6   5   4   38.96    2.14 
  -6   5  -4   37.35    2.23 
   6   5   4   44.37    2.40 
  -6   5  -4   36.94    2.32 
  -6   5  -4   38.68    2.25 
  -6   5  -4   40.49    2.29 
  -8  -6   4   15.69    1.13 
  -8  -6   4   15.11    0.83 
  -8  -6   4   11.23    0.84 
  -8  -6   4   12.10    0.94 
  -7  -6   4   15.68    1.12 
  -7  -6   4   14.65    1.47 
  -7  -6   4   15.75    1.13 
  -7  -6   4   15.12    1.08 
  -7   6   4   16.07    1.28 
   7   6  -4   14.09    1.03 
   7   6  -4   16.27    1.04 
  -7   6   4   18.76    1.22 
  -7   6   4   17.14    1.33 
  -6  -6   4    4.89    0.81 
  -6  -6   4    3.86    0.61 
   6   6  -4    5.54    0.54 
   6   6  -4    5.49    0.60 
  -6   6   4    4.93    0.73 
  -6   6   4    4.85    0.85 
  -6   6   4    5.75    0.88 
  -6   6   4    6.19    0.81 
  -6   6   4    5.01    1.10 
  -5  -6   4   17.45    1.28 
  -5  -6   4   17.03    1.26 
  -5  -6   4   16.50    1.27 
  -5  -6   4   16.18    1.25 
  -5   6   4   13.98    1.71 
  -5   6   4   15.69    1.38 
   5   6  -4   16.39    1.05 
  -5   6   4   15.57    1.25 
  -5   6   4   14.10    1.08 
  -5   6   4   15.13    1.24 
  -5   6   4   13.10    1.35 
  -5   6   4   15.06    1.33 
  -5   6   4   14.71    1.19 
  -4  -6   4   29.24    1.82 
  -4  -6   4   29.44    1.96 
   4  -6  -4   28.31    1.99 
  -4  -6   4   31.79    1.87 
  -4  -6   4   30.41    1.90 
  -4  -6   4   31.67    1.86 
  -4   6   4   31.96    2.57 
  -4   6   4   33.99    2.08 
  -4   6   4   34.56    2.02 
   4   6  -4   32.69    1.86 
  -4   6   4   33.43    2.08 
  -4   6   4   33.40    2.26 
  -4   6   4   33.05    2.14 
  -4   6   4   32.20    1.96 
  -3  -6   4  155.66    7.72 
  -3  -6   4  163.44    7.77 
   3  -6  -4  138.71    7.58 
   3  -6  -4  159.12    7.61 
  -3  -6   4  153.91    7.80 
  -3  -6   4  173.62    7.95 
   3  -6  -4  161.34    8.02 
  -3   6   4  164.51    8.49 
   3   6  -4  169.24    8.60 
  -3   6   4  173.60    8.39 
   3   6  -4  162.54    8.17 
  -3   6   4  169.88    8.44 
  -3   6   4  165.75    8.52 
  -3   6   4  171.68    8.26 
   2  -6  -4  222.57   10.86 
   2  -6  -4  236.19   10.60 
   2  -6  -4  225.14   10.54 
  -2  -6   4  217.01   10.60 
  -2  -6   4  226.80   10.64 
   2  -6  -4  209.65   10.50 
  -2  -6   4  200.68   10.49 
   2   6  -4  236.09   11.75 
   2   6  -4  251.85   12.14 
  -2   6   4  238.90   11.83 
  -2   6   4  250.01   11.84 
  -2   6   4  246.77   11.75 
   1  -6  -4   55.82    2.77 
  -1  -6   4   53.38    2.81 
  -1  -6   4   54.47    3.03 
   1  -6  -4   55.25    2.81 
  -1  -6   4   51.05    2.97 
  -1  -6   4   52.48    2.83 
  -1   6   4   58.76    3.55 
   1   6  -4   70.59    3.43 
  -1   6   4   67.10    3.51 
   1   6  -4   68.91    3.82 
  -1   6   4   69.00    3.38 
   1   6  -4   70.62    3.44 
   0  -6  -4    6.60    0.59 
   0  -6  -4    5.88    0.53 
   0  -6  -4    6.09    0.56 
   0  -6   4    5.20    0.53 
   0  -6   4    5.78    0.65 
   0  -6   4    6.32    0.58 
   0  -6   4    5.99    0.59 
   0  -6   4    5.71    0.57 
   0  -6  -4    5.79    0.50 
   0  -6  -4    6.13    0.63 
   0   6   4    4.96    0.50 
   0   6  -4    5.01    0.48 
   0   6  -4    5.22    0.45 
   0   6  -4    5.34    0.73 
   0   6   4    5.37    0.50 
   0   6  -4    5.57    0.39 
   0   6   4    4.83    0.35 
   0   6   4    4.74    0.37 
  -1  -6  -4   48.35    2.77 
  -1  -6  -4   50.40    2.70 
   1  -6   4   51.11    2.96 
  -1  -6  -4   53.58    2.73 
   1  -6   4   52.91    2.75 
  -1  -6  -4   52.07    2.76 
  -1  -6  -4   51.27    2.83 
   1  -6   4   49.97    2.96 
   1  -6   4   51.87    2.78 
   1  -6   4   47.89    2.69 
   1   6   4   49.84    2.72 
  -1   6  -4   51.62    2.70 
  -1   6  -4   52.83    2.77 
   1   6   4   52.54    2.74 
   1   6   4   47.91    3.19 
  -1   6  -4   52.43    2.51 
   1   6   4   49.87    2.64 
   1   6   4   50.12    2.71 
   2  -6   4  150.89    7.43 
   2  -6   4  135.84    6.92 
  -2  -6  -4  137.78    6.99 
   2  -6   4  147.67    6.93 
   2  -6   4  139.33    7.21 
  -2  -6  -4  139.50    6.89 
  -2  -6  -4  136.83    6.90 
  -2  -6  -4  135.80    6.77 
  -2  -6  -4  133.70    6.91 
  -2  -6  -4  134.04    6.92 
   2  -6   4  132.37    6.86 
  -2  -6  -4  137.36    6.80 
   2   6   4  143.95    7.22 
  -2   6  -4  146.99    7.29 
  -2   6  -4  148.94    7.86 
   2   6   4  152.76    7.46 
  -2   6  -4  147.36    7.22 
   2   6   4  138.99    7.43 
  -2   6  -4  137.96    7.46 
  -2   6  -4  138.61    7.14 
   2   6   4  150.22    7.19 
   2   6   4  150.96    7.22 
  -3  -6  -4  107.15    5.70 
   3  -6   4  110.34    5.69 
   3  -6   4  115.82    5.74 
  -3  -6  -4  111.33    5.93 
   3  -6   4  114.38    5.67 
  -3  -6  -4  112.29    5.65 
  -3  -6  -4  109.03    5.80 
  -3   6  -4  107.33    5.38 
   3   6   4  109.19    5.39 
  -3   6  -4  104.84    6.03 
  -3   6  -4  109.86    5.54 
  -3   6  -4  103.37    5.70 
   3   6   4  111.57    5.42 
   3   6   4  108.29    5.43 
   3   6   4   98.59    5.65 
  -3   6  -4  101.91    5.60 
  -4  -6  -4   22.48    1.68 
  -4  -6  -4   24.53    1.83 
   4  -6   4   26.47    1.66 
   4  -6   4   26.23    1.63 
  -4  -6  -4   22.11    1.60 
   4  -6   4   27.18    1.61 
  -4   6  -4   23.36    1.76 
   4   6   4   24.68    1.51 
  -4   6  -4   22.81    1.69 
   4   6   4   22.83    1.46 
  -4   6  -4   18.61    1.51 
  -4   6  -4   21.39    1.42 
  -4   6  -4   24.38    2.01 
  -5  -6  -4    2.20    0.48 
   5  -6   4    1.75    0.39 
   5  -6   4    1.86    0.36 
  -5  -6  -4    1.18    0.39 
  -5  -6  -4    1.77    0.50 
   5   6   4    2.64    0.49 
  -5   6  -4    1.96    0.64 
  -5   6  -4    3.22    0.54 
  -5   6  -4    2.49    0.55 
   5   6   4    3.03    0.45 
   5   6   4    1.68    0.42 
  -5   6  -4    2.24    0.53 
  -5   6  -4    2.78    0.37 
  -6  -6  -4    5.75    0.58 
   6  -6   4    5.00    0.47 
   6  -6   4    5.11    0.48 
  -6   6  -4    6.15    0.58 
  -6   6  -4    3.74    0.56 
  -6   6  -4    4.81    0.51 
   6   6   4    5.53    0.49 
  -6   6  -4    4.51    0.51 
  -7  -7   4   30.40    2.09 
  -7  -7   4   27.35    1.71 
  -7  -7   4   28.35    1.70 
  -7   7   4   31.56    1.85 
   7   7  -4   30.44    1.75 
   7   7  -4   27.47    1.67 
  -7   7   4   32.00    2.09 
  -7   7   4   28.89    1.82 
  -7   7   4   30.38    1.89 
  -6  -7   4   45.50    2.56 
  -6  -7   4   38.61    3.00 
  -6  -7   4   44.03    2.47 
  -6  -7   4   45.29    2.56 
  -6  -7   4   45.19    2.57 
  -6   7   4   48.49    2.90 
  -6   7   4   45.91    2.88 
   6   7  -4   49.04    2.73 
  -6   7   4   48.94    3.31 
   6   7  -4   52.68    2.69 
  -6   7   4   48.96    2.79 
  -6   7   4   51.81    3.10 
  -5  -7   4   73.23    3.88 
  -5  -7   4   72.59    3.89 
  -5  -7   4   71.78    3.86 
  -5  -7   4   68.54    3.87 
  -5   7   4   69.91    4.42 
  -5   7   4   69.86    3.95 
  -5   7   4   70.57    3.92 
  -5   7   4   73.33    4.09 
   5   7  -4   69.44    3.69 
  -5   7   4   72.47    3.77 
  -5   7   4   69.79    4.08 
   5   7  -4   72.45    3.79 
  -5   7   4   68.25    3.93 
  -4  -7   4   22.25    1.48 
   4  -7  -4   21.10    1.37 
  -4  -7   4   24.01    1.58 
  -4  -7   4   23.59    1.52 
  -4  -7   4   20.96    1.45 
  -4   7   4   21.96    1.44 
  -4   7   4   23.20    1.66 
  -4   7   4   22.16    1.57 
   4   7  -4   22.69    1.38 
  -4   7   4   22.31    1.51 
  -4   7   4   20.49    2.04 
  -4   7   4   23.15    1.77 
  -4   7   4   20.74    1.54 
  -3  -7   4    0.99    0.35 
  -3  -7   4    0.71    0.29 
   3  -7  -4    0.47    0.17 
  -3  -7   4    0.81    0.23 
  -3  -7   4    0.76    0.22 
  -3  -7   4    0.52    0.27 
   3  -7  -4    0.67    0.34 
   3  -7  -4    0.72    0.15 
  -3   7   4    1.11    0.32 
   3   7  -4    0.61    0.24 
   3   7  -4    0.71    0.41 
  -3   7   4    0.79    0.32 
  -3   7   4    0.97    0.25 
  -3   7   4    0.72    0.27 
   3   7  -4    0.62    0.18 
   2  -7  -4   60.32    3.30 
  -2  -7   4   65.38    3.43 
   2  -7  -4   71.29    3.73 
  -2  -7   4   65.01    3.41 
  -2  -7   4   67.70    3.57 
   2   7  -4   63.42    3.63 
   2   7  -4   55.27    3.14 
  -2   7   4   66.46    3.25 
   2   7  -4   62.21    3.25 
   2   7  -4   58.65    3.19 
  -2   7   4   61.64    3.28 
  -2   7   4   66.29    3.50 
  -2   7   4   61.21    3.28 
  -2   7   4   64.17    3.46 
  -2   7   4   63.92    3.42 
  -1  -7   4   84.08    4.55 
   1  -7  -4  101.72    4.66 
   1  -7  -4   94.33    4.57 
   1  -7  -4   92.90    4.86 
  -1  -7   4   89.71    4.86 
  -1  -7   4   94.16    4.62 
  -1  -7   4   84.16    4.62 
  -1  -7   4   91.33    4.64 
   1   7  -4   99.39    4.82 
   1   7  -4   97.57    4.81 
   1   7  -4  101.45    5.33 
  -1   7   4   92.18    4.86 
  -1   7   4   97.29    4.79 
  -1   7   4   92.29    4.87 
   0  -7   4  136.16    7.11 
   0  -7   4  140.13    6.99 
   0  -7  -4  140.03    6.85 
   0  -7   4  137.94    6.89 
   0  -7   4  146.70    6.88 
   0  -7  -4  148.16    6.92 
   0  -7  -4  133.03    6.81 
   0  -7  -4  137.72    7.05 
   0  -7   4  131.85    6.82 
   0  -7  -4  135.30    6.81 
   0   7  -4  149.44    6.69 
   0   7   4  131.31    6.70 
   0   7  -4  135.53    7.22 
   0   7  -4  120.68    6.59 
   0   7   4  133.23    6.69 
   0   7  -4  144.38    6.55 
  -1  -7  -4   65.76    3.55 
  -1  -7  -4   69.54    3.73 
   1  -7   4   65.42    3.85 
   1  -7   4   73.34    3.90 
  -1  -7  -4   68.87    3.67 
   1  -7   4   69.09    3.64 
   1  -7   4   66.71    3.58 
   1  -7   4   72.77    3.62 
  -1  -7  -4   70.95    3.60 
  -1  -7  -4   64.69    3.71 
  -1   7  -4   75.54    4.36 
   1   7   4   73.43    3.96 
   1   7   4   71.03    3.81 
   1   7   4   71.35    3.70 
   1   7   4   77.60    4.10 
  -1   7  -4   73.00    3.78 
   1   7   4   76.71    4.03 
  -1   7  -4   73.70    4.30 
   1   7   4   69.57    3.80 
  -2  -7  -4   28.83    1.68 
   2  -7   4   29.06    2.06 
  -2  -7  -4   26.72    1.93 
  -2  -7  -4   29.53    1.84 
  -2  -7  -4   31.03    1.71 
   2  -7   4   31.72    2.26 
   2  -7   4   29.39    1.76 
   2  -7   4   31.06    1.83 
  -2  -7  -4   27.59    1.85 
  -2  -7  -4   28.67    1.80 
   2   7   4   33.35    2.64 
   2   7   4   33.82    1.95 
   2   7   4   34.03    1.90 
  -2   7  -4   33.89    1.93 
  -2   7  -4   33.35    2.03 
   2   7   4   32.14    2.13 
  -2   7  -4   32.54    2.42 
  -2   7  -4   28.13    2.06 
   2   7   4   36.36    2.08 
  -2   7  -4   35.56    2.23 
   3  -7   4    6.72    0.69 
  -3  -7  -4    7.21    0.89 
  -3  -7  -4    6.37    0.71 
  -3  -7  -4    6.91    0.78 
   3  -7   4    6.94    0.72 
   3  -7   4    6.54    0.69 
  -3  -7  -4    7.04    0.72 
   3   7   4    7.93    0.72 
  -3   7  -4    8.47    1.19 
   3   7   4    6.81    0.70 
  -3   7  -4    7.86    0.93 
  -3   7  -4    6.77    0.80 
  -3   7  -4    7.84    0.69 
   3   7   4    5.30    0.93 
   3   7   4    7.10    0.68 
   4  -7   4   23.16    1.50 
  -4  -7  -4   20.22    1.47 
  -4  -7  -4   20.93    1.63 
  -4  -7  -4   20.94    1.56 
   4  -7   4   22.48    1.50 
   4  -7   4   23.62    1.48 
  -4   7  -4   17.58    1.67 
  -4   7  -4   14.01    1.38 
  -4   7  -4   16.80    1.35 
  -4   7  -4   16.31    1.40 
   4   7   4   16.99    1.20 
   4   7   4   17.15    1.18 
   4   7   4   17.03    1.20 
  -4   7  -4   16.22    1.15 
   5  -7   4   25.89    1.73 
   5  -7   4   29.63    1.71 
  -5  -7  -4   27.79    1.70 
   5  -7   4   26.90    1.65 
  -5  -7  -4   28.90    2.08 
  -5  -7  -4   28.09    1.83 
  -5   7  -4   26.74    1.77 
  -5   7  -4   22.23    1.76 
   5   7   4   26.72    1.60 
  -5   7  -4   28.28    1.75 
   5   7   4   26.73    1.58 
  -5   7  -4   27.15    1.96 
   6  -7   4   23.63    1.35 
   6  -7   4   24.86    1.36 
  -6   7  -4   30.47    1.70 
   6   7   4   29.06    1.66 
  -6   7  -4   25.23    1.69 
  -7  -8   4    8.15    0.97 
  -7  -8   4    7.99    0.66 
  -7  -8   4    7.69    0.69 
  -7  -8   4    6.62    0.62 
   7   8  -4    8.61    0.64 
   7   8  -4    7.84    0.63 
  -7   8   4    7.93    0.92 
  -7   8   4    8.10    0.72 
  -7   8   4    7.98    0.72 
  -6  -8   4    1.53    0.42 
  -6  -8   4    1.82    0.44 
  -6  -8   4    1.63    0.40 
  -6  -8   4    1.79    0.45 
  -6   8   4    0.66    0.28 
   6   8  -4    1.28    0.34 
  -6   8   4    1.52    0.52 
   6   8  -4    1.36    0.35 
   6   8  -4    1.15    0.28 
  -6   8   4    1.94    0.57 
  -6   8   4    1.58    0.42 
  -5  -8   4   20.89    1.48 
  -5  -8   4   21.11    1.46 
   5  -8  -4   20.83    1.28 
  -5  -8   4   22.39    1.49 
  -5  -8   4   22.09    1.52 
  -5   8   4   20.64    1.77 
  -5   8   4   24.71    1.82 
  -5   8   4   24.18    1.72 
   5   8  -4   26.93    1.89 
   5   8  -4   23.71    1.49 
  -5   8   4   25.59    1.76 
  -5   8   4   25.13    1.73 
  -5   8   4   22.60    2.04 
  -4  -8   4   55.21    3.08 
  -4  -8   4   52.57    2.96 
   4  -8  -4   52.91    2.77 
  -4  -8   4   51.95    3.00 
  -4   8   4   48.97    3.09 
   4   8  -4   50.50    2.71 
  -4   8   4   49.94    2.73 
  -4   8   4   46.82    2.91 
  -4   8   4   56.58    3.93 
  -4   8   4   45.89    2.95 
  -4   8   4   47.84    2.82 
  -4   8   4   51.09    2.94 
  -3  -8   4  101.33    4.97 
  -3  -8   4   96.24    4.97 
  -3  -8   4   99.63    5.12 
  -3  -8   4   91.84    5.01 
  -3   8   4  106.49    5.50 
  -3   8   4  109.97    5.62 
   3   8  -4  110.85    5.42 
  -3   8   4  110.96    5.69 
  -3   8   4  111.93    5.70 
  -3   8   4  111.44    6.17 
  -3   8   4   94.70    5.30 
  -2  -8   4  113.70    5.75 
  -2  -8   4  109.47    6.06 
  -2  -8   4  111.59    5.74 
   2  -8  -4  110.22    5.67 
   2  -8  -4  124.05    6.20 
   2  -8  -4  125.62    5.80 
  -2  -8   4  113.30    5.77 
  -2  -8   4  116.97    5.94 
   2  -8  -4  109.62    5.64 
  -2   8   4  130.73    6.34 
  -2   8   4  135.89    6.51 
   2   8  -4  115.95    6.19 
   2   8  -4  128.80    6.85 
  -2   8   4  113.52    6.60 
  -2   8   4  127.81    6.32 
  -2   8   4  132.53    6.31 
  -2   8   4  131.40    6.35 
   2   8  -4  113.51    6.22 
  -2   8   4  135.08    6.56 
   1  -8  -4   25.57    1.50 
  -1  -8   4   26.86    1.63 
   1  -8  -4   25.38    1.53 
  -1  -8   4   27.66    1.54 
   1  -8  -4   24.00    1.46 
   1  -8  -4   25.58    1.49 
  -1  -8   4   24.16    1.50 
   1  -8  -4   24.67    1.54 
  -1  -8   4   23.89    1.50 
  -1  -8   4   25.18    1.78 
   1  -8  -4   26.05    1.79 
  -1  -8   4   22.37    1.64 
  -1  -8   4   25.19    1.54 
   1  -8  -4   26.61    1.55 
  -1   8   4   27.29    1.55 
  -1   8   4   25.62    1.60 
   1   8  -4   26.55    1.54 
  -1   8   4   27.18    1.62 
   1   8  -4   26.03    2.00 
   1   8  -4   27.88    1.56 
   0  -8   4    5.92    0.68 
   0  -8  -4    5.77    0.70 
   0  -8   4    6.00    0.58 
   0  -8   4    5.83    0.63 
   0  -8  -4    6.10    0.61 
   0  -8  -4    5.55    0.54 
   0  -8  -4    5.29    0.79 
   0  -8  -4    5.07    0.56 
   0  -8   4    6.07    0.76 
   0  -8   4    5.53    0.55 
   0   8  -4    6.69    0.56 
   0   8  -4    7.47    1.02 
   0   8   4    6.56    0.63 
   0   8  -4    7.08    0.98 
   0   8   4    6.73    0.72 
   0   8  -4    7.32    0.77 
   0   8  -4    7.57    0.83 
   0   8  -4    6.60    0.50 
   0   8   4    7.67    0.66 
  -1  -8  -4   88.78    4.57 
  -1  -8  -4   92.22    4.61 
  -1  -8  -4   85.39    4.59 
  -1  -8  -4   90.92    4.71 
  -1  -8  -4   89.80    4.67 
   1  -8   4   87.81    4.61 
   1  -8   4   82.36    4.58 
  -1  -8  -4   86.79    4.63 
   1  -8   4   90.50    4.63 
   1  -8   4   90.95    4.97 
   1  -8   4   89.59    4.64 
  -1  -8  -4   93.52    4.81 
   1  -8   4   97.44    5.01 
  -1   8  -4  105.52    5.33 
   1   8   4  101.14    5.21 
   1   8   4  101.40    5.36 
   1   8   4  105.31    5.51 
  -1   8  -4  104.17    5.87 
   1   8   4  104.68    5.35 
  -1   8  -4  112.99    5.49 
   1   8   4  110.62    5.65 
  -2  -8  -4  107.28    5.25 
   2  -8   4  112.49    5.42 
   2  -8   4  110.08    5.45 
  -2  -8  -4  101.75    5.41 
   2  -8   4   96.74    5.34 
  -2  -8  -4  107.52    5.44 
  -2  -8  -4   99.73    5.48 
  -2   8  -4  119.42    6.50 
   2   8   4  114.26    5.80 
   2   8   4  112.09    6.11 
   2   8   4  117.28    5.90 
  -2   8  -4  119.58    6.04 
   2   8   4  118.45    5.94 
  -2   8  -4  114.55    5.88 
   3  -8   4   87.35    4.41 
  -3  -8  -4   81.81    4.43 
  -3  -8  -4   79.70    4.54 
   3  -8   4   88.95    4.54 
  -3  -8  -4   81.66    4.35 
   3  -8   4   89.25    4.44 
  -3  -8  -4   76.93    4.49 
   3   8   4   93.92    4.93 
  -3   8  -4   93.26    5.06 
   3   8   4   91.87    4.89 
   3   8   4  100.47    5.13 
  -3   8  -4   82.51    4.97 
  -3   8  -4  102.96    5.20 
  -3   8  -4   98.86    5.53 
   4  -8   4   14.46    1.08 
   4  -8   4   16.06    1.15 
   4  -8   4   15.10    1.12 
  -4  -8  -4   14.54    1.13 
  -4  -8  -4   14.70    1.25 
  -4  -8  -4   14.49    1.19 
  -4   8  -4   15.67    1.15 
   4   8   4   18.49    1.24 
   4   8   4   16.14    1.47 
  -4   8  -4   17.40    1.58 
  -4   8  -4   16.69    1.32 
  -4   8  -4   19.64    2.35 
  -4   8  -4   14.94    1.31 
   4   8   4   19.06    1.23 
   4   8   4   16.46    1.16 
   5  -8   4    2.57    0.42 
  -5  -8  -4    2.42    0.46 
   5  -8   4    2.06    0.40 
   5  -8   4    2.92    0.43 
  -5  -8  -4    2.22    0.38 
   5  -8   4    2.52    0.38 
  -5   8  -4    1.18    0.36 
   5   8   4    1.70    0.33 
   5   8   4    2.09    0.39 
  -5   8  -4    1.30    0.36 
   5   8   4    1.37    0.37 
   6  -8   4    6.50    0.50 
   6  -8   4    7.51    0.55 
  -6   8  -4    6.18    0.55 
  -6   8  -4    5.24    0.54 
  -6   8  -4    5.03    0.50 
  -7  -9   4    9.79    0.77 
  -7  -9   4   10.48    0.82 
  -7  -9   4   11.83    1.08 
  -7  -9   4   12.01    0.82 
  -7   9   4   13.03    1.00 
   7   9  -4   13.95    0.86 
  -7   9   4   13.30    0.96 
  -7   9   4   13.22    0.95 
  -6  -9   4   45.88    2.42 
  -6  -9   4   39.88    2.88 
  -6  -9   4   44.01    2.48 
  -6  -9   4   40.64    2.64 
  -6   9   4   45.05    2.70 
   6   9  -4   41.41    2.55 
  -6   9   4   48.89    2.85 
  -6   9   4   43.91    2.67 
   6   9  -4   47.84    2.52 
   6   9  -4   48.32    2.56 
  -6   9   4   49.69    2.55 
   5  -9  -4   25.31    1.51 
  -5  -9   4   28.20    1.77 
  -5  -9   4   24.32    1.63 
  -5   9   4   30.06    2.27 
   5   9  -4   31.43    1.84 
   5   9  -4   30.71    1.90 
  -5   9   4   36.61    2.89 
  -5   9   4   28.85    2.43 
  -5   9   4   28.65    2.17 
  -5   9   4   28.59    2.43 
  -5   9   4   35.79    2.62 
  -4  -9   4    9.44    0.92 
  -4  -9   4   10.75    0.94 
  -4  -9   4   12.54    1.07 
  -4  -9   4   11.65    1.01 
  -4   9   4   12.26    1.09 
  -4   9   4   11.73    1.07 
   4   9  -4   11.83    0.91 
  -4   9   4   11.11    1.04 
  -4   9   4    9.83    1.37 
   4   9  -4   11.16    0.94 
  -4   9   4   11.69    1.27 
  -4   9   4   11.57    1.13 
   3  -9  -4    2.36    0.36 
  -3  -9   4    2.23    0.37 
   3  -9  -4    2.33    0.39 
   3  -9  -4    1.49    0.33 
  -3  -9   4    2.22    0.41 
  -3   9   4    2.25    0.46 
  -3   9   4    1.43    0.29 
  -3   9   4    1.13    0.41 
   3   9  -4    1.83    0.35 
  -3   9   4    1.08    0.62 
  -3   9   4    2.56    0.57 
   2  -9  -4   53.14    2.96 
  -2  -9   4   58.14    3.00 
  -2  -9   4   56.50    3.15 
  -2  -9   4   58.58    3.01 
   2  -9  -4   50.90    2.84 
  -2  -9   4   48.81    3.09 
   2  -9  -4   61.00    2.93 
   2  -9  -4   57.34    3.02 
  -2  -9   4   51.07    3.32 
  -2  -9   4   56.44    2.98 
   2  -9  -4   53.41    2.94 
   2   9  -4   55.96    2.97 
  -2   9   4   62.16    3.37 
   2   9  -4   57.55    3.01 
  -2   9   4   56.87    3.23 
  -2   9   4   58.16    3.09 
  -2   9   4   57.13    3.06 
  -2   9   4   56.26    3.06 
  -2   9   4   52.17    3.18 
   2   9  -4   57.72    3.38 
  -2   9   4   56.83    3.07 
   1  -9  -4   69.86    3.99 
   1  -9  -4   68.45    3.59 
  -1  -9   4   67.75    3.63 
  -1  -9   4   73.37    3.64 
   1  -9  -4   72.41    3.71 
   1  -9  -4   69.36    3.62 
  -1  -9   4   65.58    3.57 
   1  -9  -4   74.12    3.65 
  -1  -9   4   66.54    3.64 
  -1  -9   4   74.10    3.68 
   1  -9  -4   65.71    3.64 
  -1  -9   4   64.95    3.77 
  -1  -9   4   72.38    4.47 
  -1  -9   4   65.67    3.59 
   1  -9  -4   70.33    3.58 
  -1   9   4   73.84    3.67 
   1   9  -4   74.37    3.65 
   1   9  -4   65.20    3.87 
  -1   9   4   73.83    3.99 
   1   9  -4   67.94    4.26 
  -1   9   4   68.75    3.86 
  -1   9   4   70.89    3.74 
  -1   9   4   66.97    3.67 
   1   9  -4   68.39    3.60 
  -1   9   4   72.42    3.72 
   0  -9   4  112.69    5.87 
   0  -9   4  118.20    5.46 
   0  -9   4  105.01    5.41 
   0  -9  -4  105.52    5.42 
   0  -9  -4  109.93    5.45 
   0  -9  -4  101.57    5.38 
   0  -9   4  116.92    5.49 
   0  -9  -4   97.73    5.39 
   0  -9   4  107.79    5.69 
   0  -9   4  106.83    5.46 
   0  -9   4  100.09    5.40 
   0  -9  -4  104.33    5.46 
   0   9   4  116.21    5.64 
   0   9   4  110.44    5.69 
   0   9  -4  113.38    5.54 
   0   9  -4  107.07    5.86 
   0   9  -4  102.29    5.52 
   0   9  -4  122.64    5.68 
   0   9  -4  111.95    5.50 
   0   9   4  108.31    5.95 
   0   9   4  110.87    5.78 
   0   9   4  111.13    5.67 
   0   9  -4  125.20    6.50 
  -1  -9  -4   65.56    4.29 
   1  -9   4   74.67    3.81 
   1  -9   4   70.02    3.78 
  -1  -9  -4   71.62    3.75 
  -1  -9  -4   73.16    3.86 
   1  -9   4   71.92    3.78 
  -1  -9  -4   66.02    3.73 
   1  -9   4   73.13    4.22 
  -1  -9  -4   72.50    3.90 
  -1  -9  -4   66.71    3.80 
   1  -9   4   75.01    3.85 
   1  -9   4   77.97    3.85 
   1   9   4   76.32    4.14 
  -1   9  -4   76.17    4.17 
   1   9   4   82.25    4.02 
  -1   9  -4   80.08    4.57 
  -1   9  -4   77.12    4.12 
   1   9   4   77.20    4.25 
   1   9   4   66.37    3.96 
  -1   9  -4   71.46    3.94 
  -2  -9  -4    5.42    0.64 
  -2  -9  -4    5.27    0.68 
  -2  -9  -4    5.52    0.68 
   2  -9   4    6.87    0.67 
   2  -9   4    4.91    0.61 
   2  -9   4    5.44    0.63 
   2  -9   4    5.51    0.64 
  -2   9  -4    5.81    1.00 
   2   9   4    6.18    0.66 
   2   9   4    5.86    0.60 
   2   9   4    6.40    0.84 
  -2   9  -4    5.78    0.62 
   2   9   4    6.03    0.66 
  -2   9  -4    5.53    0.71 
  -2   9  -4    6.93    0.89 
   3  -9   4    2.20    0.43 
   3  -9   4    2.00    0.42 
   3  -9   4    2.04    0.45 
  -3  -9  -4    2.27    0.45 
  -3  -9  -4    1.78    0.44 
  -3  -9  -4    1.89    0.45 
  -3   9  -4    1.31    0.35 
  -3   9  -4    1.56    0.53 
  -3   9  -4    0.92    0.41 
   3   9   4    0.94    0.34 
  -3   9  -4    1.69    0.39 
   3   9   4    1.05    0.27 
   3   9   4    1.97    0.41 
   3   9   4    1.87    0.41 
  -3   9  -4    2.50    0.57 
  -4  -9  -4   31.66    2.06 
   4  -9   4   38.95    2.15 
   4  -9   4   35.35    2.06 
   4  -9   4   33.07    2.04 
  -4  -9  -4   34.20    2.16 
   4  -9   4   37.38    2.36 
   4  -9   4   35.24    2.06 
   4   9   4   31.00    2.18 
  -4   9  -4   31.95    2.06 
   4   9   4   32.01    1.99 
  -4   9  -4   34.70    1.98 
  -4   9  -4   32.68    2.35 
  -4   9  -4   33.77    2.21 
   4   9   4   34.10    1.97 
  -5  -9  -4   59.71    3.26 
   5  -9   4   57.26    3.15 
  -5  -9  -4   60.33    3.09 
   5  -9   4   56.97    3.07 
   5  -9   4   59.04    3.06 
  -5   9  -4   56.70    2.99 
   5   9   4   54.21    2.92 
   5   9   4   60.60    2.93 
  -5   9  -4   53.95    3.20 
   6  -9   4   17.16    0.93 
  -6   9  -4   18.48    1.06 
  -7 -10   4   10.55    0.89 
  -7 -10   4    9.77    0.69 
  -7  10   4   14.41    0.96 
  -7  10   4   15.13    0.98 
  -6 -10   4    0.81    0.22 
  -6 -10   4    1.83    0.60 
   6 -10  -4    0.66    0.21 
  -6 -10   4    0.98    0.35 
  -6 -10   4    0.79    0.31 
  -6  10   4    0.91    0.31 
   6  10  -4    1.24    0.32 
   6  10  -4    1.60    0.32 
  -6  10   4    0.81    0.25 
  -6  10   4    1.92    0.43 
   6  10  -4    1.80    0.37 
  -6  10   4    1.27    0.38 
  -5 -10   4    6.30    0.71 
  -5 -10   4    5.08    0.67 
   5 -10  -4    5.49    0.56 
   5 -10  -4    5.13    0.62 
  -5 -10   4    7.12    0.67 
  -5 -10   4    6.42    0.75 
  -5  10   4    5.17    0.74 
  -5  10   4    6.07    0.96 
  -5  10   4    6.36    0.77 
   5  10  -4    6.55    0.61 
  -5  10   4    6.22    0.83 
  -5  10   4    6.82    0.80 
   5  10  -4    5.80    0.65 
  -4 -10   4   46.28    2.72 
   4 -10  -4   48.82    2.95 
  -4 -10   4   43.81    2.60 
   4 -10  -4   44.95    2.57 
  -4 -10   4   45.35    2.74 
   4 -10  -4   50.39    2.55 
   4  10  -4   50.34    2.98 
   4  10  -4   53.37    2.94 
  -4  10   4   50.71    3.19 
  -4  10   4   55.14    3.33 
  -4  10   4   58.11    3.18 
  -4  10   4   54.32    3.10 
  -4  10   4   53.54    3.26 
  -4  10   4   56.53    3.22 
   3 -10  -4   61.61    3.29 
   3 -10  -4   62.57    3.34 
  -3 -10   4   54.44    3.30 
   3 -10  -4   67.58    3.41 
  -3 -10   4   56.88    3.45 
   3 -10  -4   67.05    3.28 
   3  10  -4   63.48    3.84 
   3  10  -4   69.61    3.85 
  -3  10   4   72.11    3.73 
  -3  10   4   76.59    4.15 
  -3  10   4   75.61    3.92 
  -3  10   4   74.67    4.04 
  -3  10   4   78.99    4.13 
   2 -10  -4   85.18    4.30 
   2 -10  -4   74.05    4.16 
   2 -10  -4   71.48    4.19 
  -2 -10   4   86.42    4.27 
   2 -10  -4   84.38    4.17 
  -2 -10   4   84.98    4.25 
  -2 -10   4   80.59    4.21 
   2  10  -4   89.09    4.46 
  -2  10   4   81.80    4.48 
   2  10  -4   84.11    4.40 
  -2  10   4   91.50    4.69 
   2  10  -4   85.02    4.37 
  -2  10   4   92.17    4.53 
  -2  10   4   84.59    4.44 
  -2  10   4   83.17    4.61 
  -2  10   4   89.57    4.54 
   2  10  -4   81.44    4.69 
  -1 -10   4   40.26    2.26 
   1 -10  -4   42.08    2.40 
  -1 -10   4   41.16    2.31 
   1 -10  -4   39.84    2.28 
  -1 -10   4   40.84    2.34 
   1 -10  -4   41.25    2.32 
   1 -10  -4   40.39    2.31 
   1 -10  -4   39.82    2.33 
  -1 -10   4   39.68    2.33 
  -1 -10   4   40.44    2.32 
  -1  10   4   38.91    2.19 
   1  10  -4   40.66    2.16 
   1  10  -4   43.40    2.63 
  -1  10   4   35.30    2.32 
  -1  10   4   38.33    2.20 
  -1  10   4   37.83    2.21 
  -1  10   4   39.89    2.51 
  -1  10   4   36.98    2.29 
   1  10  -4   36.90    2.40 
   1  10  -4   35.70    2.09 
  -1  10   4   37.85    2.26 
   0 -10   4    7.75    0.70 
   0 -10  -4    7.48    0.70 
   0 -10  -4    7.72    0.71 
   0 -10   4    7.01    0.71 
   0 -10   4    5.27    1.03 
   0 -10  -4    7.91    0.80 
   0 -10  -4    6.83    0.69 
   0 -10   4    7.25    0.69 
   0 -10   4    6.36    0.71 
   0 -10  -4    7.59    0.74 
   0 -10   4    7.38    0.67 
   0  10   4    9.53    1.02 
   0  10   4    9.68    0.83 
   0  10   4    9.60    0.83 
   0  10   4   11.57    0.87 
   0  10  -4    7.86    0.73 
   0  10  -4    9.26    0.96 
   0  10   4    8.65    0.87 
   1 -10   4    8.01    0.72 
   1 -10   4    5.90    0.65 
  -1 -10  -4    6.78    0.75 
  -1 -10  -4    6.39    0.69 
   1 -10   4    7.74    0.72 
   1 -10   4    5.97    0.66 
   1 -10   4    7.52    0.75 
  -1 -10  -4    6.64    0.66 
  -1 -10  -4    7.16    0.73 
  -1 -10  -4    6.09    0.70 
   1  10   4   10.20    0.91 
  -1  10  -4   11.92    0.90 
   1  10   4   11.24    1.04 
  -1  10  -4   11.26    1.36 
  -1  10  -4   11.60    1.07 
   1  10   4   10.04    1.13 
   1  10   4   10.25    0.90 
  -1  10  -4   11.28    1.03 
  -2 -10  -4   54.83    3.18 
   2 -10   4   55.47    3.14 
  -2 -10  -4   58.22    2.97 
  -2 -10  -4   54.19    3.26 
   2 -10   4   60.84    3.17 
  -2 -10  -4   57.45    3.20 
   2 -10   4   53.22    3.12 
   2 -10   4   58.97    3.18 
   2 -10   4   61.68    3.26 
  -2  10  -4   61.71    3.60 
  -2  10  -4   76.29    4.28 
   2  10   4   69.19    3.68 
  -2  10  -4   65.29    3.79 
   2  10   4   72.39    3.93 
  -2  10  -4   69.74    3.85 
   2  10   4   63.13    3.67 
   3 -10   4   50.89    2.82 
   3 -10   4   50.01    2.81 
  -3 -10  -4   49.63    2.93 
  -3 -10  -4   47.53    2.82 
   3 -10   4   50.77    2.82 
   3 -10   4   51.33    2.99 
   3 -10   4   50.62    2.80 
  -3  10  -4   50.28    3.17 
  -3  10  -4   56.73    3.13 
  -3  10  -4   54.37    2.99 
   3  10   4   55.23    2.90 
   3  10   4   54.24    3.02 
   3  10   4   54.66    3.06 
  -3  10  -4   55.85    3.49 
  -4 -10  -4   10.58    0.84 
   4 -10   4   11.03    0.86 
  -4 -10  -4    8.48    0.86 
   4 -10   4    7.84    0.77 
   4 -10   4    8.95    0.77 
   4 -10   4   10.39    0.81 
   4 -10   4   11.02    0.83 
  -4  10  -4   11.27    0.83 
  -4  10  -4   11.80    1.05 
   4  10   4   10.93    0.82 
  -4  10  -4    9.53    1.01 
   4  10   4   10.93    0.86 
   4  10   4   10.62    1.08 
   4  10   4   10.08    0.91 
  -4  10  -4   10.86    1.13 
   5 -10   4    2.21    0.32 
   5 -10   4    2.23    0.31 
  -5  10  -4    2.15    0.40 
   5  10   4    1.46    0.27 
  -5  10  -4    2.09    0.43 
  -6 -11   4   13.72    1.24 
  -6 -11   4   14.04    0.97 
  -6  11   4   14.12    1.15 
   6  11  -4   16.31    1.01 
  -6  11   4   14.97    1.13 
   6  11  -4   17.10    1.23 
  -6  11   4   15.41    1.10 
   5 -11  -4   21.58    1.51 
   5 -11  -4   24.93    1.45 
  -5 -11   4   26.19    1.64 
   5 -11  -4   26.14    1.51 
  -5  11   4   25.85    1.78 
   5  11  -4   25.40    1.65 
  -5  11   4   26.83    1.78 
  -5  11   4   25.38    1.79 
   5  11  -4   26.53    1.63 
   5  11  -4   26.10    1.58 
  -5  11   4   26.53    1.77 
  -5  11   4   27.42    1.76 
   4 -11  -4   12.99    0.99 
   4 -11  -4   12.94    0.93 
  -4 -11   4   11.65    0.96 
  -4 -11   4   14.73    1.15 
   4 -11  -4   13.25    1.05 
  -4  11   4   12.91    1.60 
   4  11  -4   13.67    1.08 
  -4  11   4   16.80    1.42 
   4  11  -4   14.53    1.03 
  -4  11   4   14.00    1.32 
   3 -11  -4    0.32    0.18 
   3 -11  -4    0.24    0.14 
   3 -11  -4    0.68    0.26 
  -3 -11   4   -0.42    0.27 
   3 -11  -4    0.10    0.18 
  -3 -11   4    0.38    0.29 
   3  11  -4    0.28    0.41 
  -3  11   4    0.16    0.23 
  -3  11   4    0.18    0.25 
  -3  11   4    0.18    0.18 
   3  11  -4    0.19    0.15 
   3  11  -4    0.14    0.22 
  -3  11   4    0.19    0.38 
  -3  11   4    0.19    0.29 
  -2 -11   4   22.55    1.43 
   2 -11  -4   23.30    1.53 
  -2 -11   4   21.48    1.46 
   2 -11  -4   22.29    1.45 
   2 -11  -4   21.68    1.47 
   2  11  -4   23.25    1.59 
   2  11  -4   19.73    1.63 
  -2  11   4   23.67    1.49 
   2  11  -4   23.13    1.47 
  -2  11   4   21.78    1.61 
  -2  11   4   23.96    1.76 
  -2  11   4   23.11    1.63 
   2  11  -4   21.90    1.38 
   1 -11  -4   73.06    3.72 
  -1 -11   4   69.85    3.67 
  -1 -11   4   67.72    3.70 
  -1 -11   4   65.68    3.63 
   1 -11  -4   69.51    3.73 
   1 -11  -4   64.36    3.64 
  -1 -11   4   71.76    3.70 
   1 -11  -4   71.42    3.80 
   1 -11  -4   68.28    3.68 
  -1  11   4   76.72    3.97 
  -1  11   4   73.14    4.04 
  -1  11   4   76.61    3.99 
  -1  11   4   75.08    3.98 
   1  11  -4   77.80    3.93 
   1  11  -4   75.58    3.85 
   1  11  -4   72.89    3.89 
  -1  11   4   73.34    4.09 
   1  11  -4   76.21    4.23 
  -1  11   4   76.83    4.32 
   0 -11   4   80.73    4.18 
   0 -11  -4   73.41    4.16 
   0 -11   4   80.10    4.18 
   0 -11   4   84.48    4.23 
   0 -11  -4   87.26    4.31 
   0 -11  -4   82.14    4.26 
   0 -11   4   74.48    4.14 
   0 -11  -4   81.02    4.34 
   0 -11   4   75.53    4.23 
   0 -11  -4   79.54    4.19 
   0 -11   4   81.44    4.24 
   0  11   4   79.30    4.33 
   0  11   4   81.25    4.25 
   0  11   4   78.97    4.21 
   0  11  -4   79.91    4.45 
   0  11  -4   79.43    4.42 
   0  11   4   82.05    4.50 
   0  11  -4   79.74    4.17 
   1 -11   4   35.34    2.21 
  -1 -11  -4   38.91    2.21 
   1 -11   4   41.41    2.27 
   1 -11   4   38.05    2.23 
   1 -11   4   41.62    2.26 
  -1 -11  -4   36.22    2.27 
   1 -11   4   39.77    2.33 
  -1 -11  -4   38.43    2.22 
  -1 -11  -4   35.87    2.28 
  -1 -11  -4   37.29    2.36 
  -1  11  -4   46.59    2.80 
  -1  11  -4   43.27    2.75 
   1  11   4   47.65    2.77 
   1  11   4   45.86    2.59 
  -1  11  -4   46.62    2.58 
   1  11   4   42.54    2.59 
   2 -11   4   18.19    1.36 
   2 -11   4   20.03    1.31 
  -2 -11  -4   18.25    1.32 
  -2 -11  -4   16.36    1.28 
   2 -11   4   20.09    1.36 
   2 -11   4   17.77    1.27 
   2 -11   4   16.70    1.25 
  -2  11  -4   20.69    1.56 
  -2  11  -4   25.34    1.95 
  -2  11  -4   22.37    1.58 
  -2  11  -4   21.07    1.61 
  -2  11  -4   19.00    1.40 
   2  11   4   23.39    1.68 
   2  11   4   19.86    1.43 
   2  11   4   20.80    1.88 
  -3 -11  -4   12.06    1.02 
   3 -11   4   15.63    1.13 
   3 -11   4   13.84    1.03 
   3 -11   4   14.93    1.07 
   3 -11   4   13.67    1.03 
  -3 -11  -4   13.93    1.00 
  -3 -11  -4   12.63    1.10 
   3  11   4   16.80    1.39 
  -3  11  -4   16.45    1.50 
  -3  11  -4   16.65    1.24 
   3  11   4   15.73    1.21 
  -3  11  -4   17.94    1.37 
  -3  11  -4   16.26    1.15 
   4 -11   4   33.20    1.80 
   4 -11   4   30.71    1.79 
  -4 -11  -4   30.25    1.80 
  -4 -11  -4   31.83    1.89 
   4 -11   4   28.88    1.75 
  -4  11  -4   33.47    2.21 
   4  11   4   29.90    2.05 
  -4  11  -4   34.44    2.11 
   4  11   4   34.84    1.97 
  -4  11  -4   33.99    1.83 
  -4  11  -4   37.87    2.13 
   5 -11   4   26.30    1.39 
   5 -11   4   23.75    1.43 
   5 -11   4   26.01    1.47 
  -5  11  -4   26.37    1.55 
  -6 -12   4    0.68    0.27 
   6  12  -4    1.13    0.24 
  -6  12   4    1.31    0.31 
  -6  12   4    1.62    0.41 
   6  12  -4    1.28    0.34 
  -6  12   4    0.79    0.22 
  -5 -12   4    4.77    0.82 
   5 -12  -4    4.47    0.55 
   5 -12  -4    6.09    0.90 
  -5 -12   4    5.10    0.59 
  -5  12   4    5.46    0.67 
   5  12  -4    5.36    0.60 
  -5  12   4    5.43    0.68 
   5  12  -4    5.80    0.54 
  -5  12   4    5.31    0.60 
   5  12  -4    5.81    0.57 
  -5  12   4    4.60    0.65 
  -4 -12   4   20.84    1.40 
   4 -12  -4   20.86    1.32 
  -4 -12   4   19.04    1.31 
   4  12  -4   22.10    1.52 
  -4  12   4   23.40    1.61 
  -4  12   4   23.34    1.74 
  -4  12   4   24.15    1.70 
  -4  12   4   23.93    1.71 
   4  12  -4   25.44    1.79 
   4  12  -4   22.07    1.57 
  -3 -12   4   46.78    2.72 
   3 -12  -4   50.63    2.84 
  -3 -12   4   53.25    2.87 
   3 -12  -4   52.15    2.90 
   3  12  -4   60.11    3.64 
  -3  12   4   64.30    3.96 
   3  12  -4   64.65    3.34 
  -3  12   4   62.31    4.04 
  -3  12   4   64.63    3.42 
   3  12  -4   60.86    3.39 
   2 -12  -4   31.11    1.90 
   2 -12  -4   28.15    1.91 
  -2 -12   4   28.80    1.83 
   2 -12  -4   30.82    1.85 
   2 -12  -4   30.73    1.86 
  -2 -12   4   30.95    1.84 
  -2 -12   4   30.22    1.87 
   2 -12  -4   33.92    1.93 
  -2  12   4   30.60    2.08 
   2  12  -4   33.70    1.90 
  -2  12   4   35.68    2.16 
  -2  12   4   33.12    1.98 
   2  12  -4   35.03    1.98 
  -2  12   4   34.79    2.30 
   2  12  -4   31.38    1.86 
   2  12  -4   29.23    2.16 
   1 -12  -4    7.19    0.76 
  -1 -12   4    6.31    0.69 
   1 -12  -4    6.27    0.67 
   1 -12  -4    8.63    0.78 
   1 -12  -4    7.29    0.75 
  -1 -12   4    7.53    0.69 
  -1 -12   4    6.90    0.82 
   1 -12  -4    7.63    0.74 
  -1 -12   4    7.32    0.72 
  -1  12   4    5.70    0.74 
   1  12  -4    6.13    0.68 
   1  12  -4    8.13    0.66 
  -1  12   4    5.92    0.71 
   1  12  -4    7.27    0.88 
  -1  12   4    7.21    0.70 
   1  12  -4    5.42    0.70 
  -1  12   4    6.14    0.96 
  -1  12   4    6.65    0.72 
   0 -12  -4    0.67    0.25 
   0 -12  -4    0.86    0.32 
   0 -12  -4    0.29    0.20 
   0 -12   4    0.43    0.24 
   0 -12  -4    0.47    0.20 
   0 -12   4    0.83    0.25 
   0 -12  -4    0.45    0.25 
   0 -12   4    0.61    0.26 
   0 -12   4    0.86    0.28 
   0 -12   4    0.47    0.22 
   0 -12   4    0.30    0.20 
   0  12  -4    0.35    0.22 
   0  12  -4    0.85    0.36 
   0  12   4    0.51    0.28 
   0  12   4    0.59    0.33 
   0  12   4    0.38    0.24 
   0  12   4    0.26    0.22 
   0  12  -4    0.22    0.27 
   1 -12   4   19.97    1.26 
   1 -12   4   17.59    1.25 
  -1 -12  -4   18.19    1.34 
  -1 -12  -4   17.15    1.19 
   1 -12   4   17.96    1.25 
  -1 -12  -4   16.60    1.29 
   1 -12   4   17.75    1.24 
  -1 -12  -4   16.25    1.17 
  -1 -12  -4   22.51    1.81 
   1 -12   4   18.89    1.34 
  -1  12  -4   19.31    1.34 
   1  12   4   19.38    1.35 
  -1  12  -4   19.87    1.51 
  -1  12  -4   19.42    1.43 
   1  12   4   21.19    1.47 
   1  12   4   20.82    1.53 
  -1  12  -4   20.20    1.58 
  -2 -12  -4   34.24    2.17 
   2 -12   4   37.39    2.15 
   2 -12   4   38.23    2.14 
  -2 -12  -4   37.56    2.19 
   2 -12   4   38.57    2.24 
   2 -12   4   36.51    2.14 
  -2 -12  -4   31.76    2.22 
   2 -12   4   38.83    2.15 
  -2  12  -4   38.97    2.35 
   2  12   4   44.25    2.53 
  -2  12  -4   35.65    2.34 
  -2  12  -4   38.91    2.24 
   2  12   4   36.33    2.27 
   2  12   4   36.75    2.23 
   3 -12   4   27.59    1.63 
  -3 -12  -4   25.01    2.01 
  -3 -12  -4   27.68    1.56 
   3 -12   4   28.23    1.65 
   3 -12   4   27.40    1.70 
   3 -12   4   24.66    1.61 
  -3 -12  -4   27.46    1.66 
   3  12   4   27.24    1.75 
  -3  12  -4   30.57    1.89 
  -3  12  -4   28.29    1.78 
   3  12   4   30.81    1.94 
  -3  12  -4   30.64    2.13 
   3  12   4   27.80    1.79 
  -4 -12  -4   10.23    0.74 
   4 -12   4   10.65    0.74 
   4 -12   4    9.73    0.76 
  -4  12  -4   10.90    0.86 
  -4  12  -4   11.89    0.89 
   4  12   4   10.41    0.82 
   5 -12   4    3.41    0.27 
  -5  12  -4    2.94    0.36 
  -6 -13   4   15.89    1.37 
  -6  13   4   17.59    1.11 
  -6  13   4   22.23    1.37 
  -6  13   4   18.43    1.14 
   5 -13  -4   17.45    1.10 
   5 -13  -4   19.04    1.12 
  -5  13   4   23.08    1.51 
   5  13  -4   26.41    1.43 
  -5  13   4   23.39    1.57 
   5  13  -4   25.60    1.48 
   5  13  -4   25.83    1.69 
  -5  13   4   24.87    1.60 
  -5  13   4   25.15    1.47 
   4 -13  -4   14.41    0.97 
   4 -13  -4   14.01    1.07 
   4 -13  -4   12.32    1.03 
   4 -13  -4   15.97    1.02 
   4 -13  -4   13.36    0.98 
   4  13  -4   14.60    1.04 
  -4  13   4   15.07    1.12 
  -4  13   4   13.84    1.18 
  -4  13   4   14.68    1.18 
  -4  13   4   14.92    1.22 
   4  13  -4   15.09    1.01 
   4  13  -4   15.76    1.10 
   3 -13  -4    7.17    0.67 
   3 -13  -4    5.73    0.59 
   3 -13  -4    4.98    0.64 
   3 -13  -4    5.74    0.61 
   3 -13  -4    5.97    0.63 
  -3  13   4    6.55    0.77 
  -3  13   4    6.15    0.54 
  -3  13   4    6.68    0.75 
  -3  13   4    7.49    0.87 
  -3  13   4    7.26    0.89 
   3  13  -4    7.27    0.72 
   3  13  -4    5.11    0.88 
   3  13  -4    8.14    0.65 
   2 -13  -4   18.30    1.23 
   2 -13  -4   17.41    1.21 
   2 -13  -4   14.73    1.22 
   2 -13  -4   18.89    1.26 
   2 -13  -4   15.61    1.16 
  -2 -13   4   16.05    1.20 
   2  13  -4   16.21    1.13 
  -2  13   4   13.57    1.23 
   2  13  -4   16.52    1.15 
  -2  13   4   16.09    1.14 
   2  13  -4   17.21    1.39 
  -2  13   4   17.91    1.45 
  -2  13   4   15.79    1.27 
  -1 -13   4   33.56    1.88 
   1 -13  -4   30.04    1.88 
  -1 -13   4   28.81    1.96 
  -1 -13   4   30.77    1.82 
   1 -13  -4   31.67    1.92 
   1 -13  -4   31.51    1.95 
   1 -13  -4   30.55    1.98 
   1 -13  -4   28.76    1.86 
  -1  13   4   34.79    2.27 
  -1  13   4   39.47    2.21 
  -1  13   4   37.29    2.30 
  -1  13   4   40.03    2.26 
   1  13  -4   40.30    2.19 
   0 -13  -4   60.40    3.50 
   0 -13   4   61.49    3.31 
   0 -13   4   59.02    3.63 
   0 -13  -4   64.30    3.70 
   0 -13   4   67.30    3.36 
   0 -13   4   61.93    3.31 
   0 -13   4   62.24    3.42 
   0 -13   4   62.45    3.41 
   0 -13  -4   62.03    3.33 
   0 -13  -4   57.28    3.38 
   0  13   4   68.18    3.57 
   0  13  -4   66.59    3.56 
   0  13   4   73.26    3.95 
   0  13  -4   64.97    3.84 
   0  13   4   65.62    3.80 
   0  13   4   64.67    3.59 
   1 -13   4   39.81    2.23 
   1 -13   4   36.30    2.07 
   1 -13   4   38.90    2.08 
  -1 -13  -4   36.24    1.99 
  -1 -13  -4   32.66    2.19 
  -1 -13  -4   37.16    2.03 
   1 -13   4   35.59    2.06 
  -1 -13  -4   34.35    2.15 
   1 -13   4   34.41    2.14 
   1 -13   4   32.51    2.03 
  -1 -13  -4   34.59    2.14 
   1  13   4   36.28    2.13 
  -1  13  -4   37.21    2.13 
   1  13   4   34.74    2.26 
  -1  13  -4   38.05    2.34 
   1  13   4   34.75    2.14 
  -2 -13  -4    2.43    0.45 
   2 -13   4    2.37    0.42 
  -2 -13  -4    2.50    0.48 
  -2 -13  -4    2.85    0.43 
   2 -13   4    1.62    0.44 
   2 -13   4    2.34    0.50 
   2 -13   4    2.51    0.41 
   2 -13   4    2.55    0.46 
   2 -13   4    2.22    0.52 
   2  13   4    4.53    0.56 
  -2  13  -4    5.15    0.67 
  -2  13  -4    5.09    0.64 
  -2  13  -4    4.72    0.54 
   2  13   4    4.84    0.58 
   3 -13   4    2.24    0.36 
  -3 -13  -4    2.13    0.36 
  -3 -13  -4    1.63    0.35 
  -3 -13  -4    2.16    0.42 
   3 -13   4    2.25    0.35 
   3  13   4    2.41    0.49 
   3  13   4    2.28    0.38 
  -3  13  -4    1.71    0.38 
   3  13   4    1.79    0.41 
   4 -13   4    7.74    0.71 
   4 -13   4    8.70    0.58 
   4 -13   4    7.83    0.61 
  -4  13  -4    8.77    0.68 
   4  13   4   10.30    0.67 
  -5 -14   4    3.21    0.67 
   5 -14  -4    3.77    0.39 
   5  14  -4    3.60    0.40 
  -5  14   4    2.99    0.40 
  -5  14   4    4.13    0.46 
  -5  14   4    2.83    0.47 
   4 -14  -4   14.62    1.08 
   4 -14  -4   17.10    1.20 
   4 -14  -4   14.03    1.00 
   4 -14  -4   17.82    1.06 
  -4  14   4   21.96    1.38 
  -4  14   4   19.08    1.35 
   4  14  -4   21.82    1.33 
  -4  14   4   17.89    1.27 
  -4  14   4   20.46    1.39 
   3 -14  -4   19.13    1.23 
   3 -14  -4   19.96    1.25 
   3 -14  -4   19.17    1.25 
   3 -14  -4   17.28    1.29 
  -3  14   4   21.10    1.53 
   3  14  -4   18.37    1.52 
  -3  14   4   23.84    1.56 
   3  14  -4   21.67    1.41 
  -3  14   4   19.00    1.40 
   3  14  -4   23.89    1.38 
  -3  14   4   22.19    1.48 
   2 -14  -4   31.18    1.96 
   2 -14  -4   31.14    1.94 
   2 -14  -4   32.18    1.88 
   2 -14  -4   28.92    1.91 
   2 -14  -4   30.58    1.84 
  -2 -14   4   30.05    1.81 
   2  14  -4   29.70    1.89 
   2  14  -4   31.02    1.83 
  -2  14   4   33.73    2.09 
  -2  14   4   31.05    1.95 
   2  14  -4   32.87    2.09 
  -2  14   4   31.53    1.84 
   1 -14  -4    5.97    0.62 
   1 -14  -4    6.20    0.63 
  -1 -14   4    6.18    0.64 
   1 -14  -4    5.72    0.72 
   1 -14  -4    6.81    0.67 
  -1 -14   4    5.49    0.58 
   1 -14  -4    6.11    0.67 
   1  14  -4    6.49    0.79 
  -1  14   4    4.98    0.63 
  -1  14   4    5.70    0.76 
   0 -14  -4   12.17    1.05 
   0 -14   4   12.06    0.81 
   0 -14   4   12.00    0.90 
   0 -14   4   11.54    0.96 
   0 -14  -4   13.22    0.93 
   0 -14  -4   12.77    1.00 
   0 -14  -4   10.73    0.96 
   0 -14  -4   12.04    0.92 
   0  14   4   13.63    0.99 
   0  14   4   14.48    1.15 
   0  14   4   13.68    1.44 
   0  14  -4   14.31    1.19 
  -1 -14  -4   18.42    1.37 
  -1 -14  -4   18.35    1.30 
  -1 -14  -4   17.84    1.28 
   1 -14   4   18.61    1.22 
   1 -14   4   20.33    1.41 
   1 -14   4   20.09    1.19 
   1 -14   4   18.89    1.30 
  -1  14  -4   22.00    1.54 
   1  14   4   21.55    1.37 
  -1  14  -4   20.81    1.37 
   1  14   4   22.82    1.55 
   1  14   4   21.46    1.41 
   2 -14   4   42.77    2.26 
   2 -14   4   40.03    2.27 
  -2 -14  -4   38.27    2.29 
   2 -14   4   39.15    2.14 
   2 -14   4   40.25    2.28 
  -2 -14  -4   36.48    2.19 
   2  14   4   46.85    2.56 
   2  14   4   40.80    2.34 
  -2  14  -4   40.98    2.43 
   2  14   4   43.50    2.41 
  -3 -14  -4   32.06    1.73 
   3 -14   4   30.26    1.75 
   3 -14   4   31.60    1.70 
   3 -14   4   30.48    1.68 
  -3  14  -4   34.14    1.78 
   3  14   4   32.74    1.96 
   3  14   4   33.07    1.84 
   4 -15  -4    7.56    0.59 
   4 -15  -4    7.49    0.74 
   4 -15  -4    7.15    0.56 
  -4  15   4    6.80    0.63 
  -4  15   4    8.37    0.66 
   3 -15  -4    1.19    0.30 
   3 -15  -4    0.92    0.23 
   3 -15  -4    1.46    0.33 
   3 -15  -4    1.53    0.37 
   3  15  -4    1.14    0.35 
   3  15  -4    1.01    0.36 
  -3  15   4    1.23    0.34 
  -3  15   4    0.83    0.24 
  -3  15   4    0.80    0.24 
  -2 -15   4    6.10    0.59 
   2 -15  -4    4.87    0.61 
   2 -15  -4    5.80    0.56 
   2 -15  -4    5.73    0.59 
   2 -15  -4    5.39    0.56 
   2  15  -4    6.38    0.73 
  -2  15   4    6.42    0.66 
  -2  15   4    5.30    0.62 
   1 -15  -4   22.42    1.44 
   1 -15  -4   21.17    1.37 
   1 -15  -4   22.78    1.39 
  -1 -15   4   22.10    1.39 
   1 -15  -4   21.43    1.50 
   1 -15  -4   23.70    1.46 
  -1  15   4   23.45    1.55 
   1  15  -4   28.31    1.77 
   0 -15   4   31.65    1.98 
   0 -15  -4   33.17    2.01 
   0 -15  -4   34.58    2.03 
   0 -15  -4   34.83    2.11 
   0 -15  -4   36.34    1.93 
   0 -15  -4   35.57    1.93 
   0  15  -4   37.73    2.22 
   0  15   4   33.71    2.11 
   0  15   4   36.32    2.00 
   1 -15   4   18.41    1.01 
   1 -15   4   17.57    1.21 
  -1 -15  -4   18.30    1.26 
  -1 -15  -4   16.48    1.40 
  -1 -15  -4   17.69    1.18 
   1  15   4   23.94    1.45 
   1  15   4   24.02    1.69 
   1  15   4   25.76    1.57 
  -1  15  -4   23.28    1.58 
  -2 -15  -4    0.84    0.22 
   2 -15   4    1.30    0.24 
  -2 -15  -4    0.93    0.19 
   2 -15   4    1.51    0.31 
  -2  15  -4    2.08    0.33 
   2  15   4    2.66    0.35 
   2  15   4    1.80    0.40 
   3 -15   4    0.43    0.11 
   3  15   4   -0.06    0.20 
  -3  15  -4    0.89    0.21 
   3 -16  -4   25.95    1.48 
   3 -16  -4   27.71    1.51 
   3 -16  -4   23.89    1.57 
   3 -16  -4   30.62    1.62 
  -3  16   4   24.77    1.39 
   2 -16  -4   21.81    1.29 
   2 -16  -4   21.44    1.24 
   2 -16  -4   21.43    1.25 
   2 -16  -4   18.81    1.26 
  -2  16   4   22.07    1.45 
   2  16  -4   24.64    1.64 
   1 -16  -4    5.90    0.55 
  -1 -16   4    4.90    0.49 
   1 -16  -4    5.84    0.53 
   1 -16  -4    5.51    0.48 
   1 -16  -4    4.59    0.60 
   1  16  -4    4.69    0.57 
  -1  16   4    5.27    0.48 
   0 -16  -4    0.43    0.18 
   0 -16  -4    0.26    0.13 
   0 -16  -4    0.61    0.24 
   0 -16   4    0.34    0.14 
   0  16  -4    0.55    0.21 
   0  16   4    0.92    0.27 
  -1 -16  -4   12.10    0.81 
  -1 -16  -4   13.65    0.87 
   1 -16   4   11.37    0.82 
   1  16   4   14.86    1.01 
  -1  16  -4   14.34    0.99 
   2 -16   4   22.28    1.26 
  -2  16  -4   30.87    1.50 
   2  16   4   25.13    1.57 
  -2  16  -4   29.14    1.65 
   2 -17  -4   10.12    0.57 
   2 -17  -4    7.30    0.57 
  -2  17   4   10.66    0.73 
   1 -17  -4   12.38    0.81 
   1 -17  -4   12.15    0.86 
  -1  17   4   10.83    0.98 
   1  17  -4   13.45    0.88 
   0 -17  -4   20.26    1.18 
   0 -17   4   20.36    1.12 
   0 -17  -4   20.41    1.23 
   0  17  -4   22.28    1.36 
   0  17   4   24.16    1.31 
   1 -17   4    8.74    0.57 
  -1  17  -4   11.78    0.69 
  -1  17  -4   10.59    0.76 
   1  17   4   10.48    0.69 
  -8   0   5    0.14    0.21 
  -8   0   5    1.36    0.38 
  -8   0   5    0.56    0.35 
  -7   0   5   13.87    1.04 
  -7   0   5   15.62    1.57 
  -7   0   5   15.12    1.13 
  -7   0   5   15.27    1.23 
  -7   0   5   12.98    1.04 
  -6   0   5   72.55    3.83 
  -6   0   5   68.41    3.72 
  -6   0   5   67.94    3.85 
  -6   0   5   68.13    3.69 
  -6   0   5   69.27    4.40 
  -6   0   5   67.86    3.93 
  -6   0   5   69.88    3.79 
  -5   0   5  164.46    8.62 
  -5   0   5  167.45    8.02 
   5   0  -5  148.11    8.30 
  -5   0   5  163.17    8.06 
  -5   0   5  165.02    8.32 
   5   0  -5  146.33    7.96 
  -5   0   5  164.19    8.19 
  -5   0   5  158.66    8.08 
  -5   0   5  166.68    8.06 
  -5   0   5  166.19    8.11 
   4   0  -5  138.79    7.12 
   4   0  -5  141.34    7.24 
  -4   0   5  137.73    7.31 
  -4   0   5  148.08    7.25 
  -4   0   5  148.74    7.46 
  -4   0   5  155.04    7.34 
   4   0  -5  144.85    7.38 
   3   0  -5   59.78    3.16 
   3   0  -5   60.88    3.09 
   2   0  -5   10.33    0.70 
  -2   0   5   10.17    0.65 
   2   0  -5   10.32    0.78 
  -1   0   5   47.66    2.32 
  -1   0   5   42.28    2.24 
  -1   0   5   40.64    2.40 
   1   0  -5   39.62    2.36 
   1   0  -5   48.33    2.27 
   0   0   5  113.21    5.35 
   0   0   5  108.12    5.51 
   0   0   5  108.80    5.37 
   0   0  -5  106.16    5.31 
   1   0   5  241.24   11.03 
  -1   0  -5  227.98   10.99 
  -1   0  -5  239.65   11.10 
   1   0   5  224.75   11.05 
   1   0   5  232.18   11.03 
   1   0   5  226.04   11.33 
  -1   0  -5  215.22   11.03 
  -1   0  -5  221.04   11.01 
   1   0   5  236.18   11.03 
  -2   0  -5  109.04    5.43 
   2   0   5   96.54    5.11 
  -2   0  -5  108.99    5.11 
  -2   0  -5  108.56    5.18 
  -2   0  -5   95.84    5.02 
   2   0   5   97.96    5.12 
  -2   0  -5   96.07    5.07 
   2   0   5  100.88    5.14 
   2   0   5  103.17    5.14 
   2   0   5  109.78    5.64 
   3   0   5    5.75    0.60 
  -3   0  -5    5.19    0.81 
  -3   0  -5    6.04    0.63 
  -3   0  -5    5.34    0.67 
   3   0   5    7.06    0.57 
  -3   0  -5    6.38    0.81 
  -3   0  -5    5.92    0.68 
   4   0   5    0.59    0.21 
  -4   0  -5    0.50    0.47 
  -4   0  -5    0.32    0.32 
   4   0   5    0.44    0.19 
  -4   0  -5    0.27    0.26 
   5   0   5   34.24    1.96 
   5   0   5   31.98    1.89 
  -5   0  -5   26.75    2.12 
  -5   0  -5   33.85    2.10 
  -6   0  -5   17.92    1.29 
  -6   0  -5   20.18    1.26 
   6   0   5   19.10    1.17 
   6   0   5   20.19    1.47 
   6   0   5   19.44    1.21 
  -8  -1   5   18.57    1.22 
  -8  -1   5   19.06    1.54 
  -8  -1   5   18.55    1.10 
  -8  -1   5   17.86    1.26 
  -8   1   5   19.13    1.58 
  -8   1   5   20.70    1.31 
  -8   1   5   22.01    1.41 
  -7  -1   5   32.30    2.48 
  -7  -1   5   31.72    2.07 
  -7  -1   5   31.33    1.86 
  -7  -1   5   33.13    1.91 
  -7  -1   5   31.65    1.98 
  -7   1   5   36.35    2.25 
  -7   1   5   37.71    2.68 
  -7   1   5   35.17    2.06 
  -7   1   5   33.86    2.03 
  -7   1   5   36.73    2.15 
  -7   1   5   35.14    2.03 
  -6  -1   5    7.49    0.82 
  -6  -1   5    7.96    0.77 
  -6  -1   5    7.52    0.77 
  -6  -1   5    6.72    1.13 
  -6  -1   5    7.49    0.84 
  -6  -1   5    5.68    0.98 
  -6   1   5    5.29    0.77 
  -6   1   5    4.42    0.62 
  -6   1   5    5.92    0.70 
  -6   1   5    4.56    0.88 
  -6   1   5    5.03    0.64 
  -6   1   5    5.01    0.77 
  -6   1   5    4.46    1.03 
  -6   1   5    5.04    0.70 
  -5  -1   5    0.72    0.24 
  -5  -1   5    1.28    0.52 
  -5  -1   5    0.24    0.36 
  -5  -1   5    0.59    0.23 
  -5  -1   5    0.87    0.28 
  -5  -1   5    1.00    0.35 
   5  -1  -5    0.42    0.37 
  -5   1   5    0.85    0.30 
  -5   1   5    1.98    0.56 
  -5   1   5    0.01    0.32 
  -5   1   5    0.17    0.30 
  -5   1   5    1.07    0.47 
  -5   1   5    0.70    0.28 
  -5   1   5    0.97    0.30 
  -5   1   5    0.58    0.26 
   5   1  -5    0.66    0.43 
   4  -1  -5   18.25    1.29 
  -4  -1   5   20.41    1.74 
   4  -1  -5   16.30    1.13 
  -4  -1   5   16.67    1.45 
   4  -1  -5   18.14    1.19 
  -4  -1   5   19.01    1.28 
  -4   1   5   16.86    1.32 
  -4   1   5   16.69    1.28 
  -4   1   5   17.31    1.41 
  -4   1   5   14.06    1.17 
   4   1  -5   15.97    1.05 
  -4   1   5   15.75    1.15 
   4   1  -5   14.92    1.16 
  -4   1   5   16.44    1.14 
   3  -1  -5  211.60   10.21 
   3  -1  -5  200.28   10.21 
  -3  -1   5  219.06   10.23 
  -3  -1   5  216.76   10.17 
   3   1  -5  227.89   11.60 
   3   1  -5  250.50   11.51 
   2  -1  -5  129.21    6.99 
   2  -1  -5  145.65    7.12 
   2  -1  -5  162.60    7.09 
  -2  -1   5  146.90    7.04 
   2   1  -5  146.07    7.37 
   2   1  -5  159.11    7.56 
  -1  -1   5   82.38    3.99 
  -1  -1   5   73.04    4.24 
   1  -1  -5   88.73    4.04 
  -1  -1   5   80.97    4.04 
   1   1  -5   81.72    4.17 
  -1   1   5   75.49    4.02 
   1   1  -5   81.68    3.94 
   0  -1  -5   31.44    1.65 
   0  -1   5   31.02    1.79 
   0  -1  -5   30.44    1.68 
   0  -1   5   33.42    1.70 
   0  -1  -5   27.45    1.84 
   0   1  -5   28.48    1.46 
   0   1   5   25.26    1.53 
   0   1  -5   24.34    1.29 
   0   1  -5   27.23    1.41 
   0   1   5   26.14    1.47 
   0   1   5   25.83    1.64 
   0   1   5   26.27    1.42 
   0   1   5   24.73    1.62 
  -1  -1  -5   10.89    0.80 
  -1  -1  -5   10.53    0.80 
   1  -1   5   11.82    0.79 
  -1  -1  -5   11.64    0.76 
   1  -1   5   11.44    0.77 
   1  -1   5   11.39    0.99 
   1  -1   5   11.86    0.80 
  -1   1  -5   10.35    0.70 
  -1   1  -5    9.40    0.70 
   1   1   5    8.58    0.67 
  -1   1  -5    9.08    0.68 
   1   1   5    9.32    0.67 
  -1   1  -5    9.85    0.63 
  -1   1  -5    9.48    0.72 
   1   1   5    8.98    0.66 
  -1   1  -5    8.66    0.58 
   1   1   5    9.80    0.91 
  -2  -1  -5  131.95    6.31 
  -2  -1  -5  122.68    6.46 
  -2  -1  -5  123.95    6.23 
   2  -1   5  123.83    6.22 
  -2  -1  -5  118.00    6.17 
   2  -1   5  130.30    6.21 
   2  -1   5  112.06    6.11 
  -2  -1  -5  123.14    6.32 
   2  -1   5  135.07    6.73 
   2  -1   5  132.15    6.14 
   2   1   5  133.77    6.56 
   2   1   5  118.80    5.99 
  -2   1  -5  120.09    5.91 
  -2   1  -5  126.15    6.25 
  -2   1  -5  108.29    6.20 
  -2   1  -5  123.30    6.03 
  -2   1  -5  127.33    6.10 
   2   1   5  109.24    5.92 
   2   1   5  123.14    5.96 
  -2   1  -5  119.67    5.96 
  -2   1  -5  118.42    5.90 
   3  -1   5  152.16    7.69 
  -3  -1  -5  152.49    7.67 
  -3  -1  -5  161.04    7.75 
   3  -1   5  151.65    7.73 
  -3  -1  -5  162.19    7.84 
  -3  -1  -5  154.47    8.00 
  -3   1  -5  163.79    7.93 
   3   1   5  153.08    7.66 
  -3   1  -5  141.06    7.90 
   3   1   5  157.99    7.55 
   3   1   5  156.11    7.55 
  -3   1  -5  158.93    7.61 
  -3   1  -5  149.50    7.58 
   4  -1   5  104.83    5.38 
   4  -1   5  103.16    5.32 
  -4  -1  -5  109.27    5.64 
  -4  -1  -5   98.21    5.55 
  -4   1  -5  110.14    5.77 
  -4   1  -5  103.98    5.94 
   4   1   5  107.64    5.53 
  -4   1  -5  110.39    5.84 
   5  -1   5   21.56    1.46 
   5  -1   5   22.29    1.43 
  -5  -1  -5   22.08    1.63 
  -5  -1  -5   23.52    1.62 
  -5   1  -5   23.10    1.72 
  -5   1  -5   24.97    1.84 
   5   1   5   26.08    1.57 
   5   1   5   24.31    1.60 
  -6  -1  -5    0.77    0.20 
   6  -1   5    0.54    0.16 
  -6  -1  -5    0.43    0.16 
   6  -1   5    0.31    0.15 
   6  -1   5    0.75    0.31 
   6   1   5    0.71    0.18 
  -6   1  -5    0.36    0.17 
  -6   1  -5    0.60    0.18 
  -8  -2   5    2.74    0.43 
  -8  -2   5    2.45    0.63 
  -8  -2   5    2.03    0.41 
  -8   2   5    2.16    0.63 
  -8   2   5    1.25    0.30 
  -7  -2   5   10.77    1.01 
  -7  -2   5   11.64    1.41 
  -7  -2   5   11.32    0.91 
  -7  -2   5   10.79    0.94 
  -7  -2   5   10.57    0.86 
  -7   2   5   12.14    0.88 
  -7   2   5   12.06    1.08 
  -7   2   5   12.19    0.97 
  -7   2   5   10.37    0.90 
  -7   2   5   10.65    0.91 
  -7   2   5   13.10    1.43 
  -6  -2   5   38.69    2.41 
  -6  -2   5   42.75    2.44 
  -6  -2   5   41.08    2.50 
  -6  -2   5   38.50    2.97 
  -6  -2   5   41.16    2.41 
  -6   2   5   42.31    2.57 
  -6   2   5   41.38    2.72 
  -6   2   5   42.71    2.48 
  -6   2   5   43.74    2.45 
  -6   2   5   41.72    2.58 
  -6   2   5   41.91    2.53 
  -6   2   5   45.25    3.12 
  -6   2   5   40.55    2.47 
  -5  -2   5   79.59    4.86 
  -5  -2   5   85.84    4.47 
  -5  -2   5   77.69    4.33 
  -5  -2   5   80.09    4.51 
  -5  -2   5   85.89    4.43 
  -5  -2   5   84.70    4.36 
  -5   2   5   84.77    4.85 
  -5   2   5   90.18    4.71 
  -5   2   5   92.08    4.78 
  -5   2   5   91.26    4.70 
  -5   2   5   88.28    4.67 
  -5   2   5   84.51    4.71 
  -5   2   5   96.01    5.00 
  -5   2   5   90.41    5.23 
  -4  -2   5  116.77    6.04 
  -4  -2   5  122.92    5.95 
   4  -2  -5  117.65    5.71 
  -4  -2   5  110.69    6.22 
  -4  -2   5  110.35    6.03 
   4  -2  -5  108.51    5.77 
   4  -2  -5  109.07    5.89 
  -4  -2   5  125.20    5.87 
  -4  -2   5  113.84    5.82 
   4   2  -5  109.24    6.09 
  -4   2   5  125.78    6.07 
  -4   2   5  116.46    5.96 
   4   2  -5  122.89    5.90 
  -4   2   5  121.83    6.06 
  -4   2   5  113.80    5.97 
   3  -2  -5   46.47    2.42 
   3  -2  -5   49.89    2.49 
   3  -2  -5   45.29    2.51 
   3   2  -5   52.20    2.75 
   3   2  -5   54.05    2.94 
   2  -2  -5    2.24    0.31 
   2   2  -5    4.65    0.54 
   2   2  -5    4.13    0.39 
   1  -2  -5   83.29    4.11 
   1  -2  -5   82.01    4.09 
  -1  -2   5   83.06    4.01 
   1   2  -5   91.28    4.43 
   1   2  -5   94.12    4.73 
  -1   2   5   85.72    4.43 
   0  -2   5  353.71   16.39 
   0  -2  -5  329.75   16.33 
   0  -2  -5  342.08   16.37 
   0  -2   5  328.39   16.46 
   0  -2   5  362.94   16.48 
   0   2  -5  344.06   16.71 
   0   2   5  353.68   16.76 
   0   2   5  351.90   17.11 
   0   2   5  368.77   16.86 
   0   2  -5  355.80   16.84 
   0   2   5  351.37   17.00 
   0   2   5  352.37   16.84 
   0   2  -5  348.76   16.76 
  -1  -2  -5  100.52    5.03 
  -1  -2  -5   96.40    4.96 
   1  -2   5  104.05    5.01 
   1  -2   5  101.43    5.26 
   1  -2   5  101.22    4.97 
  -1  -2  -5   98.26    4.96 
  -1  -2  -5   98.61    4.99 
  -1   2  -5  119.74    5.35 
  -1   2  -5  108.59    5.38 
   1   2   5  103.59    5.43 
   1   2   5  113.34    5.44 
   1   2   5  103.96    5.40 
   1   2   5  110.67    5.80 
  -1   2  -5  105.59    5.33 
  -1   2  -5  111.06    5.43 
   2  -2   5   68.44    3.88 
  -2  -2  -5   69.57    3.51 
   2  -2   5   60.74    3.38 
  -2  -2  -5   66.41    3.35 
  -2  -2  -5   66.25    3.45 
  -2  -2  -5   67.52    3.70 
   2  -2   5   64.29    3.43 
  -2  -2  -5   66.52    3.47 
  -2  -2  -5   62.91    3.42 
  -2   2  -5   62.48    3.23 
   2   2   5   60.52    3.25 
  -2   2  -5   55.73    3.47 
  -2   2  -5   65.93    3.23 
   2   2   5   69.05    3.81 
   2   2   5   56.73    3.21 
   2   2   5   67.70    3.27 
  -2   2  -5   60.54    3.12 
  -3  -2  -5   13.23    1.00 
  -3  -2  -5   13.62    1.07 
   3  -2   5   14.11    0.98 
  -3  -2  -5   10.32    1.13 
  -3  -2  -5   13.40    1.01 
   3  -2   5   12.39    0.98 
  -3  -2  -5   12.84    1.19 
  -3   2  -5   12.79    1.45 
  -3   2  -5   10.63    0.86 
   3   2   5   12.46    0.87 
  -3   2  -5   12.00    1.02 
  -3   2  -5   10.72    0.91 
  -3   2  -5   11.38    1.16 
   3   2   5   13.13    0.96 
   3   2   5   12.37    0.89 
   3   2   5   12.19    1.19 
  -3   2  -5   13.95    1.15 
  -4  -2  -5   33.93    2.33 
  -4  -2  -5   31.69    2.25 
   4  -2   5   37.41    2.16 
  -4  -2  -5   36.87    2.24 
   4  -2   5   37.62    2.11 
  -4   2  -5   33.43    2.52 
  -4   2  -5   37.31    2.43 
  -4   2  -5   38.84    2.36 
   4   2   5   35.26    2.13 
   5  -2   5   38.20    2.21 
  -5  -2  -5   37.36    2.35 
   5  -2   5   41.53    2.31 
  -5   2  -5   36.86    2.57 
   5   2   5   39.54    2.36 
   5   2   5   41.26    2.32 
  -5   2  -5   41.44    2.54 
  -5   2  -5   45.39    2.58 
   6  -2   5   27.55    1.67 
  -6  -2  -5   25.15    1.44 
  -6  -2  -5   24.31    1.56 
   6  -2   5   22.31    1.45 
  -6   2  -5   25.91    1.48 
  -6   2  -5   26.33    1.61 
  -6   2  -5   25.54    1.58 
   6   2   5   26.14    1.54 
  -8  -3   5   22.98    1.75 
  -8  -3   5   24.33    1.52 
  -8  -3   5   24.56    1.48 
  -8   3   5   24.50    1.49 
  -8   3   5   24.59    1.67 
  -7  -3   5   44.52    3.12 
  -7  -3   5   43.46    2.58 
  -7  -3   5   45.82    2.45 
  -7  -3   5   45.37    2.54 
  -7  -3   5   44.92    2.66 
  -7   3   5   49.64    2.73 
  -7   3   5   46.54    3.32 
  -7   3   5   49.00    2.93 
   7   3  -5   44.45    2.55 
  -7   3   5   49.32    2.85 
  -7   3   5   50.04    3.30 
  -7   3   5   50.00    2.62 
  -7   3   5   49.11    2.70 
  -7   3   5   51.54    2.89 
  -6  -3   5   14.11    1.12 
  -6  -3   5   13.87    1.13 
  -6  -3   5   14.04    1.59 
  -6  -3   5   13.80    1.17 
  -6  -3   5   15.79    1.19 
  -6   3   5   18.54    1.44 
  -6   3   5   18.99    1.61 
  -6   3   5   18.85    1.83 
  -6   3   5   18.64    1.28 
  -6   3   5   19.29    1.42 
   6   3  -5   15.83    1.12 
  -6   3   5   19.39    1.33 
  -6   3   5   19.09    1.36 
  -6   3   5   19.37    1.44 
  -5  -3   5    1.03    0.36 
  -5  -3   5    0.59    0.46 
  -5  -3   5    1.12    0.47 
  -5   3   5    1.53    0.63 
  -5   3   5    0.84    0.35 
  -5   3   5    0.81    0.27 
   5   3  -5    0.88    0.23 
  -5   3   5    0.45    0.23 
  -5   3   5    1.27    0.44 
  -5   3   5    0.64    0.26 
  -5   3   5    0.64    0.26 
  -4  -3   5   27.57    1.66 
  -4  -3   5   26.27    1.77 
  -4  -3   5   26.15    1.84 
  -4  -3   5   28.12    1.68 
   4  -3  -5   25.20    1.76 
   4  -3  -5   22.90    1.69 
  -4  -3   5   27.42    1.71 
   4  -3  -5   26.63    1.54 
  -4   3   5   29.02    1.94 
  -4   3   5   28.56    1.67 
  -4   3   5   29.97    1.85 
  -4   3   5   30.88    2.03 
  -4   3   5   28.01    2.27 
   4   3  -5   29.52    1.70 
   4   3  -5   26.75    1.61 
  -4   3   5   29.42    1.81 
  -4   3   5   28.96    1.78 
   4   3  -5   27.57    1.92 
  -4   3   5   30.17    1.86 
   3  -3  -5  181.62    8.92 
  -3  -3   5  175.01    8.64 
   3  -3  -5  179.94    8.64 
  -3  -3   5  176.38    8.68 
   3   3  -5  168.23    8.49 
   3   3  -5  188.98    8.51 
   3   3  -5  160.03    8.46 
   3   3  -5  178.54    8.76 
  -3   3   5  180.22    8.44 
   2  -3  -5  164.62    8.02 
  -2  -3   5  165.70    8.04 
  -2  -3   5  166.92    8.08 
  -2   3   5  191.09    9.28 
   2   3  -5  183.71    9.16 
   2   3  -5  202.91    9.49 
   2   3  -5  180.65    9.20 
  -2   3   5  195.58    9.29 
  -1  -3   5  129.39    6.01 
   1  -3  -5  126.98    6.14 
  -1  -3   5  129.29    6.24 
  -1  -3   5  126.75    6.19 
   1  -3  -5  116.45    6.12 
  -1   3   5  131.09    6.44 
   1   3  -5  134.65    6.70 
  -1   3   5  134.82    6.44 
   1   3  -5  139.50    6.35 
  -1   3   5  119.09    6.19 
   1   3  -5  126.21    6.39 
   0  -3  -5   17.75    1.09 
   0  -3   5   18.78    1.11 
   0  -3   5   18.26    1.14 
   0  -3   5   15.87    1.13 
   0  -3  -5   16.55    1.11 
   0  -3  -5   16.24    1.03 
   0   3  -5   16.31    1.34 
   0   3  -5   16.10    1.28 
   0   3   5   15.44    1.07 
   0   3  -5   16.37    0.93 
   0   3   5   16.84    1.27 
   0   3  -5   15.42    0.92 
   0   3   5   15.78    0.93 
  -1  -3  -5   12.30    0.87 
   1  -3   5   11.10    0.82 
  -1  -3  -5   11.94    0.84 
   1  -3   5   12.26    1.03 
   1  -3   5   11.20    0.83 
  -1  -3  -5   11.76    0.82 
   1  -3   5   11.57    0.85 
  -1  -3  -5   12.16    0.83 
  -1   3  -5   11.57    0.82 
   1   3   5   10.33    0.76 
  -1   3  -5   12.04    0.70 
  -1   3  -5   10.88    0.73 
   1   3   5   11.67    1.09 
   1   3   5   11.34    0.80 
   1   3   5   11.36    0.80 
  -1   3  -5    9.68    0.74 
   2  -3   5   62.46    3.78 
  -2  -3  -5   59.62    3.33 
   2  -3   5   62.14    3.34 
  -2  -3  -5   66.99    3.44 
  -2  -3  -5   66.26    3.43 
  -2   3  -5   68.87    4.11 
   2   3   5   60.48    3.32 
   2   3   5   63.30    3.33 
  -2   3  -5   67.28    3.33 
   2   3   5   64.68    3.89 
   2   3   5   66.28    3.35 
  -2   3  -5   59.91    3.30 
  -2   3  -5   61.45    3.36 
  -3  -3  -5   58.05    3.04 
  -3  -3  -5   48.64    3.12 
  -3  -3  -5   55.39    3.10 
   3  -3   5   53.77    2.95 
   3  -3   5   54.99    3.01 
  -3  -3  -5   57.03    2.96 
  -3  -3  -5   55.49    3.28 
   3   3   5   63.44    3.14 
   3   3   5   58.41    3.04 
   3   3   5   62.77    3.12 
  -3   3  -5   54.38    3.05 
   3   3   5   53.00    3.30 
  -3   3  -5   57.51    3.38 
  -3   3  -5   53.42    3.01 
  -3   3  -5   51.80    3.48 
  -4  -3  -5   40.73    2.74 
  -4  -3  -5   45.02    2.74 
   4  -3   5   48.45    2.69 
  -4  -3  -5   48.42    2.93 
  -4  -3  -5   50.06    2.70 
   4  -3   5   49.13    2.65 
  -4   3  -5   53.82    3.29 
   4   3   5   50.78    2.98 
   4   3   5   57.87    2.94 
   4   3   5   59.14    2.91 
  -4   3  -5   49.12    3.40 
   5  -3   5   27.13    1.61 
   5  -3   5   25.97    1.66 
   5  -3   5   28.39    1.68 
  -5  -3  -5   25.50    1.79 
  -5  -3  -5   24.61    1.67 
  -5   3  -5   24.17    1.88 
   5   3   5   27.49    1.65 
  -5   3  -5   27.19    1.87 
  -5   3  -5   27.76    1.83 
   5   3   5   27.06    1.68 
   6  -3   5    1.13    0.31 
   6  -3   5    0.53    0.16 
  -6  -3  -5    0.39    0.19 
   6  -3   5    0.18    0.12 
  -6   3  -5    0.38    0.16 
  -6   3  -5    0.64    0.19 
  -6   3  -5    0.46    0.21 
   6   3   5    0.48    0.15 
  -8  -4   5    0.13    0.18 
  -8  -4   5    0.37    0.21 
  -8  -4   5    0.34    0.31 
  -8  -4   5    0.29    0.18 
  -8   4   5    0.23    0.34 
  -7  -4   5    3.41    0.51 
  -7  -4   5    4.00    0.58 
  -7  -4   5    2.89    0.82 
  -7  -4   5    4.27    0.54 
  -7   4   5    3.67    0.91 
  -7   4   5    3.67    0.59 
  -7   4   5    4.06    0.56 
   7   4  -5    4.31    0.50 
  -7   4   5    3.25    0.68 
   7   4  -5    4.38    0.59 
  -7   4   5    3.83    0.81 
  -7   4   5    4.05    0.60 
  -7   4   5    4.65    0.67 
  -7   4   5    4.20    0.56 
  -6  -4   5   25.59    1.70 
  -6  -4   5   25.03    1.69 
  -6  -4   5   27.22    1.75 
  -6  -4   5   24.00    2.20 
  -6  -4   5   27.68    1.79 
  -6   4   5   24.11    1.82 
  -6   4   5   21.37    1.59 
  -6   4   5   22.58    1.48 
   6   4  -5   20.93    1.33 
  -6   4   5   21.02    2.01 
  -6   4   5   21.73    1.61 
  -6   4   5   22.62    1.44 
  -6   4   5   23.25    1.60 
  -6   4   5   23.26    1.58 
  -5  -4   5   33.45    2.07 
  -5  -4   5   35.93    2.10 
  -5  -4   5   34.58    2.57 
  -5  -4   5   33.01    2.11 
  -5  -4   5   31.70    2.14 
  -5  -4   5   35.50    2.15 
  -5   4   5   34.79    2.19 
  -5   4   5   35.29    2.35 
  -5   4   5   40.99    2.92 
  -5   4   5   39.33    2.28 
   5   4  -5   31.17    1.94 
  -5   4   5   34.67    2.11 
  -5   4   5   38.62    2.22 
  -5   4   5   36.36    2.39 
  -5   4   5   33.05    2.19 
  -4  -4   5   46.86    2.63 
  -4  -4   5   44.64    2.56 
   4  -4  -5   44.67    2.72 
   4  -4  -5   44.31    2.42 
  -4  -4   5   47.86    2.60 
  -4  -4   5   48.41    2.69 
   4  -4  -5   41.49    2.82 
  -4   4   5   53.07    3.07 
  -4   4   5   56.52    2.96 
  -4   4   5   53.56    3.16 
  -4   4   5   51.11    2.98 
  -4   4   5   47.16    3.45 
  -4   4   5   52.12    2.94 
  -3  -4   5   31.06    1.92 
   3  -4  -5   30.02    1.81 
   3  -4  -5   29.45    1.91 
   3  -4  -5   27.08    1.59 
  -3  -4   5   30.85    1.69 
  -3  -4   5   29.55    1.72 
   3   4  -5   30.86    1.91 
  -3   4   5   27.91    1.82 
  -3   4   5   29.12    1.82 
   3   4  -5   26.67    1.59 
  -3   4   5   29.29    1.90 
  -3   4   5   27.25    1.55 
  -2  -4   5   12.82    0.86 
  -2  -4   5   14.03    0.91 
   2  -4  -5   11.65    0.81 
   2  -4  -5   11.29    0.78 
  -2   4   5   18.60    0.97 
  -2   4   5   17.82    1.16 
   2   4  -5   19.32    1.10 
  -2   4   5   16.69    1.16 
   2   4  -5   17.51    1.11 
   2   4  -5   17.35    1.54 
   1  -4  -5   76.70    3.79 
  -1  -4   5   73.27    3.69 
   1  -4  -5   80.75    3.81 
  -1  -4   5   72.42    3.88 
  -1  -4   5   73.96    3.88 
   1  -4  -5   76.16    3.81 
  -1  -4   5   74.82    3.74 
  -1   4   5   85.21    4.53 
  -1   4   5   93.63    4.56 
   1   4  -5   93.83    4.54 
   1   4  -5   91.49    4.86 
   1   4  -5   85.03    4.50 
   1   4  -5   93.41    4.46 
   0  -4   5  256.16   12.60 
   0  -4   5  255.83   12.48 
   0  -4   5  262.88   12.58 
   0  -4  -5  261.59   12.59 
   0  -4   5  256.53   12.53 
   0  -4  -5  241.42   12.48 
   0  -4  -5  269.10   12.54 
   0  -4  -5  278.52   12.60 
   0   4  -5  288.06   12.51 
   0   4  -5  275.60   12.55 
   0   4   5  246.08   12.54 
   0   4  -5  245.81   12.50 
   0   4   5  259.85   12.54 
   0   4   5  241.39   12.52 
   0   4   5  263.54   12.96 
   0   4  -5  266.60   12.43 
   1  -4   5  179.49    8.75 
  -1  -4  -5  169.91    8.41 
  -1  -4  -5  173.92    8.45 
   1  -4   5  173.07    8.42 
  -1  -4  -5  180.93    8.52 
  -1  -4  -5  176.59    8.46 
   1  -4   5  169.82    8.48 
   1  -4   5  159.57    8.43 
  -1   4  -5  177.27    8.72 
  -1   4  -5  181.89    8.77 
  -1   4  -5  171.34    8.68 
   1   4   5  183.63    9.29 
   1   4   5  175.27    8.71 
  -1   4  -5  186.97    8.62 
   1   4   5  191.29    8.81 
   1   4   5  172.22    8.76 
   2  -4   5   42.28    2.79 
  -2  -4  -5   44.82    2.45 
  -2  -4  -5   44.42    2.28 
  -2  -4  -5   43.90    2.38 
   2  -4   5   41.97    2.35 
  -2  -4  -5   40.81    2.24 
  -2  -4  -5   40.74    2.36 
  -2  -4  -5   42.48    2.39 
   2  -4   5   39.76    2.36 
   2  -4   5   40.36    2.30 
  -2  -4  -5   41.81    2.57 
   2   4   5   45.63    2.38 
   2   4   5   43.37    2.92 
  -2   4  -5   41.67    2.37 
   2   4   5   40.09    2.31 
  -2   4  -5   41.86    2.34 
  -2   4  -5   41.29    2.58 
   2   4   5   43.58    2.38 
  -2   4  -5   44.96    2.37 
   2   4   5   39.77    2.54 
   3  -4   5    3.73    0.49 
  -3  -4  -5    4.06    0.55 
  -3  -4  -5    3.74    0.88 
  -3  -4  -5    3.45    0.51 
   3  -4   5    3.29    0.50 
   3  -4   5    3.40    0.48 
  -3  -4  -5    3.61    0.51 
  -3  -4  -5    2.11    0.55 
   3   4   5    2.83    0.46 
   3   4   5    3.12    0.46 
  -3   4  -5    3.97    1.02 
  -3   4  -5    3.06    0.47 
   3   4   5    2.45    0.44 
  -3   4  -5    2.49    0.46
[truncated: 4,909,390 more chars]
